# Supplementary material for: N-(3-Chloro-2-methyl­phen­yl)-6-oxo-1,6-di­hydro­pyridine-3-carboxamide
Source: IUCrdata. 2023 Jul 14;8(Pt 7):x230602. doi: 10.1107/S2414314623006028 (PMC10626615; doi:10.1107/S2414314623006028)
Supplement: Supplementary file 1 [file x-08-x230602-sup1.cif]

##############################################################################
#                                                                            #
# This CIF contains the data for a data article accepted for                 #
# publication in IUCrData. It conforms to the requirements of                #
# Notes for Authors for IUCrData, and has been                               #
# peer reviewed under the auspices of IUCrData.                              #
#                                                                            #
# Full details of the Crystallographic Information File format               #
# are given in the paper "The Crystallographic Information File (CIF):       #
# a New Standard Archive File for Crystallography" by S. R. Hall, F. H.      #
# Allen and I. D. Brown [Acta Cryst. (1991), A47, 655-685].                  #
#                                                                            #
# The current version of the core CIF dictionary is obtainable from          #
# ftp://ftp.iucr.org/pub/cif_core.dic.                                       #
#                                                                            #
# Software is freely available for graphical display of the structure(s)     #
# in this CIF. For information consult the CIF software page                 #
# http://www.iucr.org/resources/cif/software.                                #
#                                                                            #
# This file may be used for bona fide research purposes within the           #
# scientific community so long as proper attribution is given to the data    # 
# article from which it was obtained.                                        #
#                                                                            #
##############################################################################
data_global
_audit_creation_method     'SHELXL-2018/3'
_journal_data_validation_number     ?
_journal_date_recd_electronic     2023-05-23
_journal_date_accepted     2023-07-07
_journal_name_full     'IUCrData'
_journal_year     2023
_journal_volume     8
_journal_issue      1
_journal_page_first     0
_journal_page_last     0
_journal_paper_category     HO
_journal_paper_doi     10.1107/S2414314623006028
_journal_coeditor_code     VM4061
_publ_contact_author_name
;
Dr Sihui Long
;
_publ_contact_author_address
;
School of Chemical Engineering and Pharmacy
Wuhan Institute of Technology
Wuhan, Hubei 430205
China
;
_publ_contact_author_email     'sihuilong@wit.edu.cn'
_publ_contact_author_fax     ?
_publ_contact_author_phone     '86-177-6250-2329'
_publ_section_title
;
<i>N</i>-(3-Chloro-2-methylphenyl)-6-oxo-1,6-dihydropyridine-3-carboxamide
;
_publ_section_title_footnote     .
loop_
    _publ_author_name
    _publ_author_footnote
    _publ_author_address
    'Tian, Guimiao' .
;
School of Chemical Engineering and Pharmacy
Wuhan Institute of Technology
Wuhan, Hubei 430205
People's Republic of China
;
    'Long, Sihui' .
;
School of Chemical Engineering and Pharmacy
Wuhan Institute of Technology
Wuhan, Hubei 430205
People's Republic of China
;
_publ_section_synopsis
;
The title compound was synthesized with 6-oxo-1,6-dihydropyridine-3-carboxylic
acid and 3-chloro-2-methylaniline as starting materials. The crystal packing
is characterized by two types of N---H...O hydrogen bonds.
;
data_I
_audit_creation_method
;
Olex2 1.2
(compiled 2018.05.29 svn.r3508 for OlexSys, GUI svn.r5506)
;
_chemical_name_systematic
;
<i>N</i>-(3-Chloro-2-methylphenyl)-6-oxo-1,6-dihydropyridine-3-carboxamide
;
_chemical_name_common     ?
_chemical_formula_moiety     'C13 H11 Cl N2 O2'
_chemical_formula_sum     'C13 H11 Cl N2 O2'
_chemical_formula_iupac     'C13 H11 Cl N2 O2'
_chemical_formula_weight     262.69
_chemical_melting_point     ?
_space_group_crystal_system     triclinic
_space_group_name_H-M_alt     'P -1'
_space_group_name_Hall     '-P 1'
loop_
    _space_group_symop_operation_xyz
    'x, y, z'
    '-x, -y, -z'
_cell_length_a     4.91237(15)
_cell_length_b     10.3037(3)
_cell_length_c     12.5876(3)
_cell_angle_alpha     105.890(2)
_cell_angle_beta     96.422(2)
_cell_angle_gamma     99.361(2)
_cell_volume     596.35(3)
_cell_formula_units_Z     2
_cell_measurement_reflns_used     4316
_cell_measurement_theta_min     3.6940
_cell_measurement_theta_max     77.3790
_cell_measurement_temperature     268.1(5)
_exptl_crystal_description     block
_exptl_crystal_colour     'clear light colourless'
_exptl_crystal_size_max     0.11
_exptl_crystal_size_mid     0.05
_exptl_crystal_size_min     0.04
_exptl_crystal_density_diffrn     1.463
_exptl_crystal_density_meas     ?
_exptl_crystal_density_method     ?
_exptl_crystal_F_000     272
_exptl_absorpt_coefficient_mu     2.807
_exptl_absorpt_correction_type     multi-scan
_exptl_absorpt_process_details
;
(CrysAlisPro; Rigaku OD, 2021)
;
_exptl_absorpt_correction_T_min     0.48163
_exptl_absorpt_correction_T_max     1.00000
_diffrn_ambient_temperature     268.1(5)
_diffrn_source     'Rotating-anode X-ray tube'
_diffrn_radiation_type     'Cu K\a'
_diffrn_radiation_wavelength     1.54184
_diffrn_radiation_monochromator     mirror
_diffrn_measurement_device_type
                       'Rigaku Oxford Diffraction, Synergy Custom system, HyPix'
_diffrn_measurement_device     'four-circle diffractometer'
_diffrn_measurement_method     '\w scans'
_diffrn_detector     'Hybrid Pixel Array Detector'
_diffrn_detector_area_resol_mean     10.0000
_diffrn_reflns_number     5870
_diffrn_reflns_av_R_equivalents     0.0586
_diffrn_reflns_av_unetI/netI     0.0536
_diffrn_reflns_theta_min     3.702
_diffrn_reflns_theta_max     77.617
_diffrn_reflns_theta_full     67.684
_diffrn_measured_fraction_theta_max     0.932
_diffrn_measured_fraction_theta_full     0.997
_diffrn_reflns_limit_h_min     -6
_diffrn_reflns_limit_h_max     6
_diffrn_reflns_limit_k_min     -12
_diffrn_reflns_limit_k_max     12
_diffrn_reflns_limit_l_min     -15
_diffrn_reflns_limit_l_max     11
_diffrn_radiation_probe     x-ray
loop_
    _refln_index_h
    _refln_index_k
    _refln_index_l
    _refln_F_squared_meas
    _refln_F_squared_sigma
    0 0 -1 9349.92 384.738
    0 0 -2 8515.25 338.177
    0 0 -2 8786.58 367.056
    0 0 -2 8136.83 409.39
    0 0 -3 2996.94 252.816
    0 0 -3 3307.54 167.218
    0 0 -3 3587.95 209.604
    0 0 -4 142687 5174.48
    0 0 -4 138893 4928.97
    0 0 -4 135323 5008.62
    0 0 -5 404.001 56.1299
    0 0 -5 382.392 148.433
    0 0 -6 159866 6201.03
    0 0 -6 159254 5693.25
    0 0 -7 3042 312.387
    0 0 -7 3313.78 482.864
    0 0 -7 3270.2 352.199
    0 0 -7 3665.68 452.578
    0 0 -8 20532.2 1176.79
    0 0 -8 17668.9 1238.03
    0 0 -8 18520.7 1085.84
    0 0 -8 18217.7 1347.03
    0 0 -8 18262.5 1012.21
    0 0 -8 19151.1 964.433
    0 0 -9 9468.71 617.957
    0 0 -9 11012.4 616.541
    0 0 -9 9218.68 1014.41
    0 0 -9 9371.2 935.029
    0 0 -9 9980.18 658.694
    0 0 -9 10061.1 551.862
    0 0 -9 7792.98 708.736
    0 0 -9 10085.8 829.744
    0 0 -9 9245.58 693.64
    0 0 -10 13285.2 737.669
    0 0 -10 10768 1220.66
    0 0 -10 14533.1 912.346
    0 0 -10 11352.9 978.406
    0 0 -10 13299.2 826.631
    0 0 -10 11142.3 887.551
    0 0 -10 11613.2 1137.05
    0 0 -11 6352.12 646.598
    0 0 -11 6671.09 916.283
    0 0 -11 9251.22 1021.3
    0 0 -11 6790.6 754.535
    0 0 -11 7469.7 593.632
    0 0 -12 29282.2 1460.7
    0 0 -12 30616.9 2015.45
    0 0 -12 29258.2 2078.35
    0 0 -12 28120.2 1563.33
    0 0 -13 27254 1300.59
    0 0 -13 26462.7 1746.33
    0 0 -13 25637.9 1368.45
    0 0 -13 23624.4 1788.09
    0 0 -14 12939.3 1102.71
    0 1 -14 2773.47 561.226
    0 1 -14 3119.17 363.499
    0 1 -13 17987.6 1539.66
    0 1 -13 18342.2 1151.06
    0 1 -13 20796.1 1085.37
    0 1 -13 18581.8 1526.34
    0 1 -12 560.304 218.815
    0 1 -12 433.862 339.932
    0 1 -12 887.195 214.106
    0 1 -12 684.104 368.641
    0 1 -11 291.357 106.317
    0 1 -11 240.379 113.415
    0 1 -11 164.033 102.894
    0 1 -11 127.979 205.156
    0 1 -11 562.734 364.8
    0 1 -11 278.317 135.048
    0 1 -11 191.599 158.001
    0 1 -11 307.757 295.799
    0 1 -10 49300.4 2510.21
    0 1 -10 56213.8 2240.33
    0 1 -10 54969.3 2289.27
    0 1 -10 48090.8 2554.6
    0 1 -10 54219.9 2243.6
    0 1 -10 52034 2893.07
    0 1 -10 54181.3 2313.96
    0 1 -10 57016.4 2236.89
    0 1 -10 58143.6 2369.38
    0 1 -10 47434.1 3009.42
    0 1 -10 56396.3 2981.58
    0 1 -9 52704.9 1982.36
    0 1 -9 48775.8 2122.83
    0 1 -9 39744.2 2574.44
    0 1 -9 46951.4 2035.85
    0 1 -9 43338.2 2191.51
    0 1 -9 49000.7 1953.11
    0 1 -9 45970.7 2252.21
    0 1 -9 39953 2400.05
    0 1 -9 50211.9 2012.22
    0 1 -9 46176.2 2014.31
    0 1 -9 46485.1 1958.01
    0 1 -8 19504.7 1383.13
    0 1 -8 19820.8 1025.9
    0 1 -8 18207.2 1242.93
    0 1 -7 2068.6 395.576
    0 1 -6 34163.3 1321.46
    0 1 -6 32782.6 1714.18
    0 1 -5 71855.9 2963.5
    0 1 -5 71860.7 2636.7
    0 1 -4 65070.4 2617.86
    0 1 -4 68701.2 2383.27
    0 1 -4 65039.9 2373.82
    0 1 -4 64859 2346.22
    0 -1 4 63862.4 2319.52
    0 1 -3 108189 4370.3
    0 1 -3 112243 4197.62
    0 1 -3 111569 4222.96
    0 -1 3 116279 4205.1
    0 1 -2 84290.6 2782.1
    0 1 -2 83253.1 2755.28
    0 1 -1 11830 451.179
    0 1 0 367.856 32.2615
    0 -1 -1 369.992 64.0566
    0 1 1 400.709 34.8745
    0 -1 -2 266.501 43.4308
    0 1 2 294.014 29.4584
    0 -1 -3 5049.97 211.845
    0 -1 -3 4883.91 331.323
    0 -1 -3 4447.62 197.697
    0 -1 -3 4928.98 304.196
    0 -1 -4 214438 7412.53
    0 -1 -4 200028 7113.32
    0 -1 -5 287.343 137.952
    0 -1 -6 355.161 178.717
    0 -1 -7 8710.29 625.733
    0 -1 -7 10299.5 816.69
    0 -1 -7 9172.98 830.176
    0 -1 -7 8596.39 602.666
    0 -1 -7 8617.2 707.903
    0 -1 -8 11531.3 1038.22
    0 -1 -8 11302 799.921
    0 -1 -8 11737.5 783.688
    0 -1 -8 12597.9 1026.53
    0 -1 -8 13198 936.33
    0 -1 -9 73563.3 3268.02
    0 -1 -9 74697.8 3432.01
    0 -1 -9 80515.8 3225.1
    0 -1 -9 79309.4 3151.25
    0 -1 -9 78683.6 3716.03
    0 -1 -9 68057.3 3687.83
    0 -1 -10 133.635 203.63
    0 -1 -10 105.721 125.467
    0 -1 -10 148.128 138.109
    0 -1 -10 234.021 285.258
    0 -1 -10 130.174 107.253
    0 -1 -10 -54.0576 226.763
    0 -1 -11 11461.5 1200.87
    0 -1 -11 11849.4 875.91
    0 -1 -11 13246 836.145
    0 -1 -11 11482.5 1159.7
    0 -1 -12 2334.92 308.278
    0 -1 -12 1943.99 469.726
    0 -1 -12 2789.75 612.624
    0 -1 -12 2360.21 338.004
    0 -1 -13 1934.02 496.498
    0 -1 -14 390.043 222.391
    0 2 -15 15545.9 840.71
    0 2 -14 1835.32 300.914
    0 2 -14 1888.38 507.053
    0 2 -13 9996.15 1114.92
    0 2 -13 10912.4 738.649
    0 2 -13 10726.2 1173.15
    0 2 -12 7053.74 573.773
    0 2 -12 8412.67 639.505
    0 2 -12 8451.88 1046.48
    0 2 -12 7421.37 982.102
    0 2 -12 8350.21 606.713
    0 2 -12 8628.23 572.318
    0 2 -11 1320.05 247.726
    0 2 -11 1405.89 221.689
    0 2 -11 1678.1 237.477
    0 2 -11 1278.97 324.084
    0 2 -11 1435.97 258.008
    0 2 -11 1171.2 469.664
    0 2 -11 1464.38 476.647
    0 2 -11 1671.61 257.947
    0 2 -10 1451.85 241.723
    0 2 -10 1304.45 296.054
    0 2 -10 1914.7 248.9
    0 2 -10 1185.68 396.643
    0 2 -10 1776.27 242.088
    0 2 -10 1283.6 418.698
    0 2 -10 1595.79 247.834
    0 2 -10 1415.83 315.472
    0 2 -10 1335.88 212.085
    0 2 -10 1375.46 236.651
    0 2 -9 115792 4935.23
    0 2 -9 112111 4302.71
    0 2 -9 117575 4276.87
    0 2 -9 120735 4287.81
    0 2 -9 105455 4482.69
    0 2 -9 98249.6 4772.12
    0 2 -9 103394 4472.19
    0 2 -9 97019.9 4950.41
    0 2 -9 113935 4255.3
    0 2 -9 113029 4304.86
    0 2 -8 637.066 177.473
    0 2 -8 346.532 186.125
    0 2 -7 5473.48 635.431
    0 2 -6 10439.1 506.697
    0 2 -6 10490.2 464.403
    0 -2 5 307504 11240.2
    0 2 -5 332930 11249.4
    0 2 -5 311996 11260.3
    0 2 -4 109960 3934.34
    0 -2 4 108315 3966.5
    0 2 -3 9792.61 585.883
    0 2 -3 9981.79 414.659
    0 2 -3 9907.91 465.528
    0 -2 3 10334.2 474.5
    0 2 -3 10536.1 444.564
    0 2 -2 27281.4 1061.34
    0 2 -2 30176.9 1076.66
    0 2 0 283221 9990.59
    0 2 1 11506.1 464.07
    0 2 2 12856.6 510.078
    0 -2 -2 12600.4 564.777
    0 -2 -3 137.007 85.154
    0 -2 -3 314.744 66.5052
    0 -2 -4 45308.2 1662.56
    0 -2 -4 41965.2 1872.89
    0 -2 -5 108167 4258.14
    0 -2 -6 20111.8 1214.25
    0 -2 -6 18645.6 1161.33
    0 -2 -7 14936.2 1070.36
    0 -2 -7 14510.7 836.821
    0 -2 -7 13359.5 928.593
    0 -2 -7 11284.7 774.602
    0 -2 -7 12369.4 909.066
    0 -2 -7 13476.5 1027.85
    0 -2 -7 11878.1 781.135
    0 -2 -8 130145 5404.5
    0 -2 -8 150733 5954.3
    0 -2 -8 150751 5454.51
    0 -2 -8 142942 5680.36
    0 -2 -8 129725 5825
    0 -2 -8 137898 5424.24
    0 -2 -9 21241.4 1218.83
    0 -2 -9 17996.5 1485
    0 -2 -9 20719.9 1180.85
    0 -2 -9 22968.8 1610.58
    0 -2 -10 20450.2 1205.36
    0 -2 -10 23951.4 1725.88
    0 -2 -10 23188.3 1238.43
    0 -2 -10 21638.1 1180.01
    0 -2 -11 1673.75 485.461
    0 -2 -11 1580.76 278.013
    0 -2 -11 1859.26 285.735
    0 -2 -11 1652.38 418.331
    0 -2 -12 8446.33 589.974
    0 -2 -12 9759.29 1016.71
    0 -2 -13 6495.74 755.981
    0 3 -14 10176.3 750.828
    0 3 -13 2308.07 371.39
    0 3 -13 1586.9 523.741
    0 3 -13 2191.26 309.614
    0 3 -13 2031.29 289.541
    0 3 -13 1480.12 495.374
    0 3 -12 16644.2 1143.2
    0 3 -12 19265.6 1655.14
    0 3 -12 17579 973.531
    0 3 -12 18300 979.337
    0 3 -12 18003.9 1045.07
    0 3 -12 15250.7 1449.64
    0 3 -12 17976.2 1029.51
    0 3 -12 16516.2 1002.6
    0 3 -11 8162.59 612.659
    0 3 -11 6449.42 896.325
    0 3 -11 6522.15 652.381
    0 3 -11 7543.39 565.999
    0 3 -11 7377.17 988.188
    0 3 -11 7109.58 547.763
    0 3 -11 7192.91 684.961
    0 3 -11 7276.85 583.115
    0 3 -11 6889.37 580.69
    0 3 -10 6772.02 644.504
    0 3 -10 8203.19 606.513
    0 3 -10 7512.64 903.639
    0 3 -10 8993.95 605.678
    0 3 -10 7337.24 664.83
    0 3 -10 7741.58 582.081
    0 3 -10 8127.99 954.742
    0 3 -10 8818.28 587.601
    0 3 -9 3829.78 351.062
    0 3 -9 3027.43 545.737
    0 3 -9 2970.47 384.844
    0 3 -9 3191.38 330.77
    0 3 -9 3185.74 554.607
    0 3 -9 3256.91 371.279
    0 3 -9 3635.4 356.429
    0 3 -9 3342.31 325.042
    0 3 -8 14042.3 1071.63
    0 3 -8 11556.4 971.859
    0 3 -8 12046.8 769.647
    0 3 -8 12513 803.212
    0 3 -7 27748.3 1534.93
    0 3 -7 24691.4 1551.44
    0 3 -7 23503.8 1447.81
    0 3 -7 27481.9 1069.68
    0 3 -7 25617.5 1266.54
    0 3 -6 18325.7 829.312
    0 -3 6 16859.6 821.929
    0 3 -5 23376.8 974.592
    0 -3 5 23531 1025.79
    0 3 -4 15165.1 642.573
    0 -3 4 15754 740.716
    0 3 -4 16814.3 679.46
    0 3 -4 15093.7 717.011
    0 3 -3 189590 6791.24
    0 3 -3 172770 6933.34
    0 -3 3 193209 6903.52
    0 3 -3 200177 6811.91
    0 3 -2 196.797 47.3805
    0 3 -1 124316 4457.49
    0 3 0 363774 12851
    0 3 1 10575.8 463.917
    0 -3 -1 10733.6 544.155
    0 -3 -2 112702 4154.77
    0 -3 -3 42048.1 1675.91
    0 -3 -4 45814.3 1977.6
    0 -3 -4 46459.6 1803.19
    0 -3 -5 74228 2914.78
    0 -3 -5 53490.3 2555.28
    0 -3 -6 60385.1 2683.08
    0 -3 -6 67078.4 2976.11
    0 -3 -6 67990.6 2935.33
    0 -3 -6 63187 2787.25
    0 -3 -6 76702.7 3208.46
    0 -3 -6 72562.7 2858.65
    0 -3 -6 70984.8 2959.64
    0 -3 -7 4939.42 655.825
    0 -3 -7 3754.49 425.856
    0 -3 -7 4039.99 402.242
    0 -3 -7 4405.15 459.225
    0 -3 -7 4566.9 536.946
    0 -3 -7 3726.73 493.43
    0 -3 -7 4426.03 569.34
    0 -3 -8 36385.5 1979.56
    0 -3 -8 41778.5 1877.13
    0 -3 -8 37943.4 1814.33
    0 -3 -8 37730.6 2032.44
    0 -3 -8 43890.2 2346.91
    0 -3 -8 34396.1 1734.16
    0 -3 -8 33799.6 2062.96
    0 -3 -9 2289.26 533.885
    0 -3 -9 2777.56 369.779
    0 -3 -9 1965.27 299.127
    0 -3 -10 20532.1 1117.42
    0 -3 -10 19664.2 1564.65
    0 -3 -10 19169.7 1095.44
    0 -3 -11 1115.69 414.948
    0 -3 -11 797.224 182.655
    0 -3 -12 14417.3 1179.85
    0 -3 -13 10495.8 840.128
    0 4 -14 3125.54 390.833
    0 4 -13 16139.1 1054.6
    0 4 -13 15328.5 949.214
    0 4 -13 17022.9 930.911
    0 4 -12 456.785 198.092
    0 4 -12 288.309 360.837
    0 4 -12 371.236 155.05
    0 4 -12 336.221 152.167
    0 4 -12 543.749 173.579
    0 4 -12 470.112 175.975
    0 4 -11 52902.4 2492.36
    0 4 -11 55801.7 2375.84
    0 4 -11 52734.5 2355.57
    0 4 -11 48057.9 2936.59
    0 4 -11 57271.3 2350.12
    0 4 -11 49653.5 3055.68
    0 4 -10 119653 4435.11
    0 4 -10 113149 4481.69
    0 4 -10 113342 4372.88
    0 4 -10 107943 5128.58
    0 4 -10 108786 4493.07
    0 4 -9 13501.5 1188.67
    0 4 -9 15348.3 859.528
    0 4 -9 16199.2 923.955
    0 4 -9 14149.8 922.9
    0 4 -9 15090 1277.61
    0 4 -9 15661.5 966.95
    0 4 -8 9399.4 895.418
    0 4 -8 9629.57 653.15
    0 4 -8 8000.39 451.231
    0 4 -8 9147.36 572.88
    0 4 -8 9197.34 629.031
    0 4 -8 9415.78 561.771
    0 4 -8 8988.48 859.645
    0 4 -8 8136.34 616.15
    0 4 -8 9219.79 669.935
    0 4 -7 1135.64 213.623
    0 4 -7 911.972 267.474
    0 4 -7 1051.95 290.997
    0 4 -7 1503.84 180.06
    0 -4 7 1167.9 172.452
    0 4 -7 1026.2 181.474
    0 4 -6 55410.8 2149.12
    0 -4 6 54027.6 2215.4
    0 -4 5 51233.3 2095.32
    0 4 -5 51149.5 2060.55
    0 4 -4 135958 4859.91
    0 4 -4 128792 5040.38
    0 -4 4 136915 5025.52
    0 -4 3 59024.1 2380.09
    0 4 -3 60420.6 2239.18
    0 -4 2 26067.2 1173.49
    0 4 -1 5871.19 315.952
    0 4 0 88007.6 3230.62
    0 -4 0 88828.6 3375.06
    0 4 1 44251.6 1708.68
    0 -4 -1 46358.9 1854.34
    0 -4 -2 5612.99 404.26
    0 -4 -3 87085.1 3272.82
    0 -4 -3 82459 3283.37
    0 -4 -4 69778.5 2999.6
    0 -4 -4 78510.7 2901.75
    0 -4 -5 6182.37 580.304
    0 -4 -5 8760.78 697.381
    0 -4 -5 7033.14 597.075
    0 -4 -5 9128.65 843.35
    0 -4 -5 8631.85 689.045
    0 -4 -6 102.372 124.033
    0 -4 -6 170.173 133.077
    0 -4 -6 197.063 137.83
    0 -4 -6 -35.6385 172.663
    0 -4 -6 154.98 129.972
    0 -4 -7 43814 2134.59
    0 -4 -7 48360.4 2225.34
    0 -4 -7 44401.6 2286.54
    0 -4 -8 7752.34 662.975
    0 -4 -8 8713.08 956.299
    0 -4 -8 6735.73 595.222
    0 -4 -9 953.007 217.304
    0 -4 -9 680.914 348.986
    0 -4 -10 12761.7 1175.18
    0 -4 -10 12066.2 766.127
    0 -4 -11 3631.99 579.405
    0 -4 -12 2246.94 392.994
    0 5 -14 6451.43 507.946
    0 5 -14 6469.6 545.572
    0 5 -13 37672.3 1706.23
    0 5 -13 36146.3 1791.11
    0 5 -13 40631.2 1720.96
    0 5 -12 77.2225 117.702
    0 5 -12 100.837 141.023
    0 5 -12 114.094 127.658
    0 5 -11 28798.1 1509.39
    0 5 -11 28278.2 1538.09
    0 5 -11 27827.5 1482.52
    0 5 -11 32065.6 1479.35
    0 5 -10 2454.87 306.214
    0 5 -10 2523.04 361.568
    0 5 -10 2266.51 330.276
    0 5 -10 3360.86 654.635
    0 5 -10 2736.36 396.362
    0 5 -9 41013.1 1726.77
    0 5 -9 37573.4 1824.88
    0 5 -9 38482.5 1883.26
    0 5 -9 37632 2312.44
    0 5 -9 34892.3 1753.88
    0 5 -8 2617.85 308.966
    0 5 -8 2631.05 365.375
    0 5 -8 3024 355.293
    0 5 -8 2955.98 295.465
    0 5 -8 2626.17 259.946
    0 5 -7 3001.06 237.148
    0 -5 7 2648.86 306.209
    0 5 -7 2422.43 329.003
    0 5 -7 2562.88 265.877
    0 5 -7 2390.91 309.239
    0 5 -7 2444.91 277.06
    0 5 -6 134.273 107.598
    0 5 -6 106.027 95.7577
    0 -5 6 30.0852 81.5363
    0 5 -6 153.946 77.743
    0 -5 5 3185.1 340.397
    0 5 -5 3271.02 332.085
    0 5 -4 3588.02 394.553
    0 -5 4 4034.42 377.963
    0 -5 3 39123.6 1730.77
    0 -5 2 28189.9 1317.67
    0 5 -2 27622.2 1145.28
    0 5 -1 34109.4 1368.22
    0 -5 0 28569.3 1336.21
    0 -5 -1 243321 8928.29
    0 -5 -2 2095.12 264.6
    0 -5 -3 11799.8 901.971
    0 -5 -3 16345 844.804
    0 -5 -4 24569.6 1118.76
    0 -5 -4 19559.5 1227.34
    0 -5 -5 1586.86 398.761
    0 -5 -5 2096.74 348.231
    0 -5 -5 1128.22 259.991
    0 -5 -6 496.464 190.701
    0 -5 -6 604.425 319.185
    0 -5 -6 569.326 189.401
    0 -5 -6 409.257 196.676
    0 -5 -7 42.5564 222.658
    0 -5 -7 138.363 129.022
    0 -5 -7 115.146 117.018
    0 -5 -8 390.343 284.787
    0 -5 -8 419.359 171.547
    0 -5 -9 12889.1 1157.12
    0 -5 -10 465.031 292.08
    0 -5 -11 2039.7 386.897
    0 6 -14 7202.15 531.286
    0 6 -13 2234.8 312.992
    0 6 -13 2139.54 288.143
    0 6 -13 1482.88 273.199
    0 6 -13 2354.7 320.925
    0 6 -12 4533.05 467.571
    0 6 -12 4375.42 450.125
    0 6 -12 4883.3 450.398
    0 6 -12 4355.47 459.511
    0 6 -11 12007.2 818.981
    0 6 -11 12107.3 828.063
    0 6 -11 13202.4 809.041
    0 6 -11 11870.2 848.353
    0 6 -10 5700.55 584.968
    0 6 -10 5747.34 558.967
    0 6 -10 6086.19 490.18
    0 6 -10 5375.65 499.051
    0 6 -9 4524.44 400.609
    0 6 -9 3694.32 390.647
    0 6 -9 4782.19 559.316
    0 6 -8 7840.67 474.964
    0 6 -8 7462.7 545.482
    0 6 -8 7651.93 664.708
    0 6 -8 8872.74 622.239
    0 6 -8 6926.29 618.223
    0 6 -8 8183.64 631.911
    0 6 -8 8485.53 542.421
    0 6 -7 538.541 157.778
    0 6 -7 580.728 146.978
    0 6 -7 614.85 122.635
    0 6 -7 438.237 180.731
    0 -6 7 632.665 180.989
    0 6 -7 777.197 142.713
    0 6 -7 450.859 156.749
    0 -6 6 2038.13 310.252
    0 6 -6 2252.61 294.057
    0 6 -6 1976.09 299.839
    0 6 -6 2304.08 345.284
    0 6 -6 2323.88 234.211
    0 6 -5 54014.5 2035.67
    0 6 -5 49995.9 2250.4
    0 -6 5 49316.5 2268.18
    0 6 -5 53112 2068.01
    0 6 -5 55717.1 2362.41
    0 6 -4 111.886 67.0786
    0 6 -4 63.769 73.9585
    0 -6 4 128.595 120.492
    0 6 -4 102.34 121.431
    0 6 -4 -22.7747 131.306
    0 6 -4 58.1879 59.1439
    0 -6 3 95231 3913.4
    0 6 -3 91815.4 3690.35
    0 6 -2 3679.32 269.192
    0 -6 2 3476.39 384.703
    0 6 -2 2739.36 268.59
    0 6 -1 23442.7 1153.46
    0 6 -1 29311.1 1152.57
    0 6 0 9134.92 476.268
    0 -6 0 8610.92 627.031
    0 -6 -1 -17.3375 102.843
    0 -6 -2 8917.43 822.578
    0 -6 -2 13408.7 792.708
    0 -6 -3 8532.36 594.768
    0 -6 -3 5763.36 617.487
    0 -6 -4 1146.07 270.541
    0 6 4 1389.59 185.717
    0 -6 -5 8160.99 697
    0 -6 -5 13012.5 1114.42
    0 -6 -6 4078.12 475.368
    0 -6 -6 3039.22 386.783
    0 -6 -7 7728.33 642.941
    0 -6 -7 7115.94 853.578
    0 -6 -8 4057.81 412.864
    0 6 8 4251.8 334.858
    0 -6 -8 4693.27 681.65
    0 -6 -9 298.385 249.839
    0 -6 -10 3262.56 465.707
    0 7 -14 237.685 109.552
    0 7 -14 456.63 133.027
    0 7 -13 1050.07 218.835
    0 7 -13 1014.85 214.598
    0 7 -13 1038.3 215.511
    0 7 -12 19.6641 116.685
    0 7 -12 125.316 114.744
    0 7 -12 150.526 124.546
    0 7 -11 12893.5 771.571
    0 7 -11 11076.7 779.786
    0 7 -10 282.394 171.314
    0 7 -10 330.081 131.459
    0 7 -9 23173.5 1125.84
    0 7 -9 21447.6 1290.99
    0 7 -9 22096.4 1031.26
    0 7 -8 2191.63 258.7
    0 7 -8 2147.79 334.505
    0 7 -8 2481.02 336.226
    0 7 -8 2523.69 256.1
    0 7 -8 2087.34 300.451
    0 7 -7 2612.69 259.1
    0 7 -7 1924.78 288.624
    0 7 -7 3115.49 445.903
    0 -7 7 2088.37 344.59
    0 7 -7 2622.7 373.44
    0 7 -7 2724.22 328.668
    0 7 -7 2607.65 270.063
    0 7 -7 2465.66 351.235
    0 7 -6 12460.2 848.71
    0 7 -6 11934.2 726.216
    0 7 -6 10567.4 794.471
    0 7 -6 13630.5 949.742
    0 7 -6 12545 688.085
    0 -7 6 10792.5 836.055
    0 7 -6 10470.1 769.452
    0 -7 5 77662.2 3398.32
    0 7 -5 87729.3 3544.82
    0 7 -5 84201.4 3393.53
    0 7 -5 83896.6 3176.05
    0 -7 4 16987.3 1071.72
    0 7 -4 18873.6 1160.96
    0 7 -4 18218.6 903.073
    0 -7 3 197.435 137.34
    0 7 -2 479.789 126.071
    0 7 -2 612.23 123.621
    0 7 -1 25618.9 1215.36
    0 -7 1 27453 1433.32
    0 -7 0 30842.5 1544.53
    0 7 0 28683.8 1326.36
    0 7 1 12631.5 687.42
    0 -7 -1 13736.1 865.146
    0 -7 -2 1239.92 248.14
    0 -7 -2 740.517 250.108
    0 7 2 1126.43 179.038
    0 7 3 12602.5 675.369
    0 -7 -3 12539.3 798.615
    0 7 4 2539.07 257.355
    0 -7 -4 1584.32 298.061
    0 -7 -5 4462.54 675.985
    0 -7 -6 855.452 221.22
    0 -7 -6 1665.74 427.966
    0 -7 -7 8710.95 871.175
    0 7 7 8873.43 529.855
    0 -7 -7 8548.17 622.448
    0 -7 -8 20270 1354.46
    0 7 8 21235.7 934.092
    0 -7 -9 4416.79 497.993
    0 8 -14 9049.98 530.675
    0 8 -13 1303.2 205.486
    0 8 -13 1066.33 204.603
    0 8 -13 760.057 181.692
    0 8 -12 1424.63 227.655
    0 8 -11 20230 1093.01
    0 8 -11 21340.8 1203.45
    0 8 -11 20871.9 1046.13
    0 8 -10 10627.7 713.726
    0 8 -10 11567.2 844.486
    0 8 -10 11297.7 677.793
    0 8 -9 13091.7 938.063
    0 8 -9 14028.8 741.716
    0 8 -9 14568.9 780.973
    0 8 -8 5028.85 536.232
    0 8 -8 4754.14 482.514
    0 8 -8 6066.93 439.599
    0 8 -8 6068.45 423.437
    0 8 -7 145.656 146.892
    0 8 -7 85.5145 140.24
    0 8 -7 61.0636 85.445
    0 8 -7 78.2613 87.5281
    0 -8 7 284.472 169.628
    0 8 -6 2385.79 374.281
    0 8 -6 3722.69 501.426
    0 8 -6 3450.89 358.107
    0 8 -6 2531.24 346.658
    0 -8 6 2473.16 400.733
    0 8 -5 748.965 161.628
    0 8 -5 572.289 203.094
    0 -8 5 794.993 244.183
    0 8 -5 669.328 238.438
    0 8 -4 6597.54 667.812
    0 8 -4 6514.15 480.945
    0 -8 4 5883.45 611.121
    0 8 -4 5684.62 642.664
    0 8 -3 1955.99 393.774
    0 -8 3 1708.4 326.845
    0 8 -3 1759.43 202.742
    0 8 -2 15327.1 836.077
    0 -8 1 1004.73 259.895
    0 8 -1 1348.33 210.151
    0 -8 0 21450.8 1284.75
    0 8 0 22650.1 1099.9
    0 -8 -1 4213.7 481.415
    0 8 1 4921.27 386.776
    0 -8 -2 45.4398 134.979
    0 -8 -2 356.611 152.582
    0 8 2 242.782 93.2637
    0 8 3 4550.34 362.889
    0 8 4 9289.86 537.974
    0 -8 -5 1720.42 284.219
    0 8 6 1725.06 203.369
    0 -8 -7 3617.34 482.777
    0 8 7 3775.98 274.224
    0 -8 -8 -18.4691 115.482
    0 9 -14 375.611 84.5291
    0 9 -13 1909.31 234.084
    0 9 -13 2072.18 202.221
    0 9 -12 71.8184 89.8706
    0 9 -12 112.181 83.2056
    0 9 -11 68.985 120.605
    0 9 -11 105.186 93.923
    0 9 -10 45186.8 1998.58
    0 9 -10 40423.6 1787.06
    0 9 -9 2835.56 296.073
    0 9 -9 3184.7 400.09
    0 9 -8 1349.57 269.245
    0 9 -8 1499.8 218.839
    0 -9 7 160.265 134.832
    0 9 -7 220.755 145.965
    0 9 -7 204.997 178.611
    0 9 -7 320.054 116.648
    0 9 -7 124.811 100.992
    0 9 -6 4384.22 512.27
    0 9 -6 5553.35 438.354
    0 9 -6 5080.63 487.107
    0 9 -6 6433.57 658.433
    0 -9 6 3495.76 494.044
    0 9 -5 3202.7 330.442
    0 9 -5 2561.42 331.317
    0 -9 5 2542.76 413.613
    0 9 -5 2236.07 385.794
    0 9 -5 3283.07 472.543
    0 9 -4 694.511 245.055
    0 9 -4 1113.51 208.034
    0 -9 4 993.379 277.745
    0 9 -4 1262.03 310.025
    0 9 -3 3134.64 487.969
    0 9 -3 3528.62 491.394
    0 9 -3 3610.68 354.354
    0 -9 3 3222.52 460.351
    0 9 -3 3669.25 305.241
    0 9 -2 606.705 129.289
    0 -9 2 421.387 195.932
    0 9 -2 671.603 159.362
    0 -9 1 7499.41 696.372
    0 9 -1 8585.88 533.265
    0 9 -1 9112.37 578.672
    0 9 0 663.754 152.969
    0 9 0 338.931 112.689
    0 -9 0 308.507 156.105
    0 -9 0 96.2252 154.614
    0 9 1 525.978 132.885
    0 9 2 1447 204.357
    0 9 2 1533.9 201.29
    0 9 3 2616.25 243.228
    0 9 4 1572.38 192.266
    0 -9 -4 1504.2 244.338
    0 9 5 158.358 67.1705
    0 9 6 2529.41 204.119
    0 10 -13 6.40353 41.0282
    0 10 -12 2817.98 265.045
    0 10 -11 4287.13 368.881
    0 10 -10 128.27 105.536
    0 10 -9 746.808 186.384
    0 10 -8 10.6528 59.5764
    0 10 -8 -32.686 104.71
    0 10 -7 35.8085 68.8219
    0 10 -7 48.5016 95.9102
    0 10 -6 408.954 132.037
    0 10 -6 398.951 132.978
    0 10 -6 367.845 194.883
    0 10 -5 1877.37 246.991
    0 10 -5 2175.75 375.602
    0 10 -5 1633.28 238.262
    0 10 -4 1113.89 283.244
    0 10 -3 77.2482 93.5929
    0 10 -3 152.634 166.857
    0 10 -2 460.641 134.689
    0 10 -2 394.277 186.249
    0 10 -2 492.767 113.389
    0 10 -1 17222.9 862.902
    0 10 -1 18525.5 915.57
    0 10 0 501.66 118.548
    0 10 0 451.216 120.387
    0 10 1 9.47528 52.991
    0 10 1 -19.3828 62.0935
    0 10 2 287.898 93.8633
    0 10 2 303.52 84.9226
    0 10 3 3561.12 239.786
    0 10 4 486.061 91.7513
    0 10 5 3360.93 218.312
    0 11 -11 3033.04 231.169
    0 11 -10 8.25591 58.8578
    0 11 -9 235.873 92.7078
    0 11 -8 306.796 98.4298
    0 11 -7 398.914 107.799
    0 11 -7 433.785 110.373
    0 11 -6 1692.1 207.236
    0 11 -5 2231.51 239.79
    0 11 -5 2514.85 353.943
    0 11 -4 157.618 135.062
    0 11 -3 376.752 162.537
    0 11 -3 171.25 90.511
    0 11 -2 25880.1 1333.75
    0 11 -2 26357.4 1163.42
    0 11 -1 546.436 164.889
    0 11 -1 615.376 124.757
    0 11 0 454.986 96.9596
    0 11 0 519.275 148.959
    0 11 0 412.247 85.611
    0 11 1 184.332 95.9122
    0 11 1 400.522 79.0172
    0 11 1 305.827 74.3646
    0 11 2 31.5567 37.5189
    0 11 2 51.0469 53.2129
    0 -11 -3 665.772 157.239
    0 11 3 969.647 100.459
    0 -12 8 152.54 90.0152
    0 12 -6 2189.31 187.67
    0 12 -5 201.004 74.5376
    0 12 -4 4335.67 361.931
    0 12 -3 2104.13 241.637
    0 12 -3 2491.08 199.228
    0 12 -2 1697.45 153.037
    0 12 -2 1284.21 176.801
    0 12 -1 518.797 101.966
    0 12 -1 585.822 82.7925
    0 -12 0 85.1217 71.4069
    1 -12 -1 179.561 91.2507
    1 -12 0 624.386 161.399
    -1 12 -1 1059.4 115.718
    -1 12 -2 701.604 104.38
    -1 12 -3 91.6694 57.9884
    -1 12 -4 416.271 92.6654
    -1 12 -5 119.283 65.9413
    -1 12 -6 -6.79903 46.5762
    -1 12 -6 80.5383 58.6059
    -1 12 -7 2868.06 232.082
    -1 12 -8 64.9204 52.9747
    -1 12 -9 414.464 79.1895
    1 -11 -3 514.455 161.516
    1 -11 -2 93.3824 130.602
    -1 11 1 505.314 89.4503
    -1 11 0 1200.74 148.878
    -1 11 -1 2138 214.039
    -1 11 -1 1784.47 240.364
    -1 11 -2 3876.43 297.656
    -1 11 -2 3293.58 339.682
    -1 11 -3 1083.65 166.993
    -1 11 -3 917.505 200.636
    -1 11 -3 869.287 156.64
    -1 11 -4 4370.04 383.99
    -1 11 -4 5538.01 474.967
    -1 11 -4 5331.62 383.536
    -1 11 -5 1733.76 243.785
    -1 11 -6 2085.16 272.713
    -1 11 -6 2368.65 241.988
    -1 11 -7 382.093 108.437
    -1 11 -7 344.322 127.509
    -1 11 -8 1479.14 230.47
    -1 11 -9 1348.98 209.8
    -1 11 -10 -20.7055 75.215
    -1 11 -11 7.61254 48.7745
    1 -10 -5 267.668 146.369
    1 -10 -4 43.27 131.859
    -1 10 4 44.6098 55.0274
    -1 10 3 1891.98 202.905
    1 -10 -3 1435.57 336.267
    -1 10 2 7643.18 429.965
    1 -10 -1 94.3465 154.776
    -1 10 1 165.214 84.3636
    -1 10 1 155.476 99.7683
    -1 10 1 171.068 78.809
    1 -10 0 850.775 278.284
    -1 10 0 1467.77 250.268
    -1 10 0 1416.22 190.257
    -1 10 0 1562.78 198.868
    -1 10 -1 3947.78 425.863
    -1 10 -1 4046.39 327.983
    -1 10 -1 4462.92 352.389
    -1 10 -2 11192 634.182
    -1 10 -2 10850.8 783.968
    -1 10 -2 12732.8 694.694
    -1 10 -3 -12.4572 87.0842
    -1 10 -3 20.9281 120.643
    -1 10 -4 304.053 177.511
    -1 10 -4 396.018 133.068
    -1 10 -5 692.471 224.351
    -1 10 -6 8149.16 534.545
    -1 10 -6 6829.9 602.699
    -1 10 -7 919.817 178.556
    -1 10 -7 1008.14 178.148
    -1 10 -7 1016.41 235.135
    -1 10 -8 3079.01 291.843
    -1 10 -8 2938.2 377.147
    -1 10 -9 167.309 147.144
    -1 10 -10 836.185 153.243
    -1 10 -10 920.304 205.182
    -1 10 -11 903.323 179.698
    -1 10 -11 1000.39 151.529
    -1 10 -12 1386.38 149.439
    1 -9 -7 5953.33 512.176
    1 -9 -6 1910.7 350.987
    -1 9 6 2460.69 212.009
    1 -9 -5 193.286 177.059
    -1 9 5 207.852 83.1646
    -1 9 4 1430.31 193.629
    1 -9 -4 740.078 283.786
    1 -9 -4 974.708 244.157
    1 -9 -3 697.686 250.767
    -1 9 3 985.185 167.866
    1 -9 -2 202.114 193.891
    -1 9 2 326.887 96.579
    -1 9 1 6215.77 417.233
    1 -9 -1 3601.4 567.637
    -1 9 1 6099.5 435.764
    1 -9 -1 4590.54 521.06
    -1 9 0 47146.8 1898.21
    -1 9 0 45598.4 1901.13
    -1 9 -1 13602.3 921.787
    -1 9 -1 13195.7 750.565
    1 -9 1 13688.7 993.715
    -1 9 -1 15551.7 797.005
    -1 9 -2 3644.28 317.055
    -1 9 -2 3287.9 425.91
    -1 9 -2 3810.19 344.322
    -1 9 -3 23388.2 1346.31
    1 -9 3 22726.5 1421.32
    -1 9 -3 24397.5 1113.14
    -1 9 -3 25176.1 1186.7
    -1 9 -4 10929.3 657.198
    -1 9 -4 8249.41 836.113
    -1 9 -4 10508 795.53
    1 -9 4 9743.48 839.764
    -1 9 -5 606.368 210.118
    1 -9 5 666.199 233.604
    -1 9 -5 556.671 210.635
    -1 9 -6 1145.75 195.105
    1 -9 6 865.811 254.915
    -1 9 -6 1222.64 228.504
    -1 9 -7 741.363 231.224
    1 -9 7 889.068 256.521
    -1 9 -7 746.549 194.58
    -1 9 -7 1036.73 183.647
    -1 9 -8 -23.933 141.966
    -1 9 -8 38.04 95.8825
    -1 9 -8 9.78691 58.0571
    -1 9 -8 37.6397 74.4258
    -1 9 -9 11557.3 642.517
    -1 9 -9 11776.3 862.063
    -1 9 -10 5527.28 397.424
    -1 9 -11 5797.39 401.25
    -1 9 -12 2933.78 309.993
    -1 9 -12 2730.08 280.626
    -1 9 -12 2772.09 247.781
    -1 9 -13 262.571 89.6167
    -1 9 -13 295.31 95.6046
    1 -8 -8 1242.61 274.952
    1 -8 -7 4502.79 578.589
    -1 8 7 4800.47 326.49
    1 -8 -6 64.8551 169.737
    1 -8 -6 108.371 131.345
    -1 8 6 212.021 83.7095
    1 -8 -5 2409.83 477.42
    -1 8 5 2063.41 238.873
    1 -8 -4 308.992 211.751
    -1 8 4 293.89 110.119
    -1 8 3 3705.11 295.215
    -1 8 3 3490.89 328.47
    1 -8 -2 919.612 228.19
    -1 8 2 1006.43 158.935
    1 -8 -2 446.875 256.141
    1 -8 -1 2004.83 336.415
    -1 8 1 1831.64 220.263
    -1 8 1 1927.16 235.222
    -1 8 0 1478.88 203.333
    -1 8 0 1528.12 205.656
    1 -8 0 1551.26 304.942
    1 -8 1 23909.6 1377.94
    -1 8 -1 24122.5 1123.81
    -1 8 -1 24333.1 1138.89
    -1 8 -2 1321.3 274.006
    -1 8 -2 1539.34 198.191
    -1 8 -2 1455.14 203.653
    -1 8 -3 155.066 98.6366
    1 -8 3 25.1838 127.022
    -1 8 -3 88.5624 66.1154
    -1 8 -3 109.344 129.789
    -1 8 -3 242.63 108.688
    -1 8 -4 7732.76 599.383
    -1 8 -4 9030.51 714.507
    1 -8 4 8210.6 733.824
    1 -8 5 669.84 235.674
    -1 8 -5 795.74 235.092
    -1 8 -5 745.843 222.847
    -1 8 -5 823.653 194.393
    -1 8 -5 1194.83 228.684
    -1 8 -5 726.286 162.848
    1 -8 6 138.108 139.36
    -1 8 -6 214.746 125.212
    -1 8 -6 83.3109 87.5479
    -1 8 -6 283.977 115.7
    -1 8 -7 2831.74 276.408
    1 -8 7 2060.65 371.085
    -1 8 -7 2953.08 381.16
    -1 8 -7 3288.87 317.769
    -1 8 -8 739.53 241.243
    -1 8 -8 1173.44 264.549
    -1 8 -8 923.408 176.129
    -1 8 -8 849.052 164.441
    -1 8 -9 5794.27 564.55
    -1 8 -9 5076.57 421.188
    -1 8 -10 5045.95 542.052
    -1 8 -10 5621.95 448.28
    -1 8 -11 720.631 209.336
    -1 8 -11 805.535 173.132
    -1 8 -12 325.795 132.312
    -1 8 -12 279.797 111.973
    -1 8 -12 243.696 136.648
    -1 8 -13 -24.5245 76.6713
    -1 8 -13 29.848 68.1472
    -1 8 -14 2183 211.726
    1 -7 -10 3984.19 402.292
    1 -7 -9 594.746 233.353
    1 -7 -8 7429.27 782.7
    -1 7 8 8510.52 473.044
    -1 7 7 1080.53 168.299
    1 -7 -7 1009.27 350.732
    1 -7 -7 703.142 216.994
    -1 7 6 7850.51 512.16
    1 -7 -6 8036.34 867.353
    1 -7 -6 6341.29 665.923
    1 -7 -5 10511 904.629
    1 -7 -5 12491.6 1113.37
    -1 7 5 12014 673.168
    1 -7 -5 9605.82 710.172
    1 -7 -4 32.3402 191.835
    -1 7 4 -12.2643 64.1588
    -1 7 3 10893.2 641.87
    -1 7 3 11753.3 607.367
    1 -7 -3 11091.5 777.095
    -1 7 2 38265.4 1648.23
    -1 7 2 40762.6 1624.85
    1 -7 -2 41802.6 1888.23
    1 -7 -1 29648.1 1511.87
    -1 7 1 29227 1285.99
    -1 7 0 220.525 84.6184
    1 -7 0 485.388 169.922
    -1 7 0 266.387 93.0167
    -1 7 -1 550.37 121.441
    -1 7 -1 673.889 123.495
    -1 7 -2 29826.7 1325.1
    -1 7 -2 34180.8 1418.81
    -1 7 -2 30604 1365.36
    -1 7 -3 10382.1 625.738
    -1 7 -3 9230.91 526.82
    -1 7 -3 10170.8 583.787
    -1 7 -3 9166.82 699.181
    -1 7 -4 313.373 140.309
    -1 7 -4 467.749 135.115
    -1 7 -5 5440.98 516.707
    -1 7 -5 5577.03 457.645
    -1 7 -5 3633.73 463.2
    1 -7 5 3946.13 472.647
    -1 7 -5 4446.34 450.624
    -1 7 -5 4965.95 378.878
    -1 7 -6 1879.22 278.619
    1 -7 6 1479.14 298.547
    -1 7 -6 1894.84 300.933
    -1 7 -6 1510.29 254.415
    -1 7 -6 1675.45 217.904
    1 -7 7 729.161 224.332
    -1 7 -7 843.556 219.6
    -1 7 -7 694.374 148.523
    -1 7 -8 110791 4360.87
    -1 7 -8 103394 4031.67
    -1 7 -9 16672 939.742
    -1 7 -9 16230.9 1106.75
    -1 7 -10 97402.4 3957.08
    -1 7 -10 97020.7 4155.76
    -1 7 -11 11280.2 726.346
    -1 7 -11 10582.4 789.626
    -1 7 -12 9756.16 691.985
    -1 7 -12 10555.2 678.004
    -1 7 -12 10292.4 722.341
    -1 7 -13 -29.6886 99.5477
    -1 7 -13 138.684 98.158
    1 -6 -11 11083 748.72
    1 -6 -10 27.2408 186.586
    1 -6 -9 5261.59 479.682
    1 -6 -9 4746.29 642.899
    1 -6 -8 2800.54 410.903
    1 -6 -8 2596.47 516.528
    -1 6 8 4000.8 310.719
    -1 6 7 91.8294 73.6161
    1 -6 -7 238.441 192.499
    1 -6 -7 -40.6084 204.734
    1 -6 -6 1424.77 423.947
    1 -6 -6 1079.28 215.221
    1 -6 -6 1156.84 321.009
    -1 6 6 1109.83 179.426
    -1 6 5 7663.82 503.531
    1 -6 -5 6952.2 838.869
    1 -6 -4 906.252 194.065
    1 -6 -4 964.678 328.888
    1 -6 -3 724.789 293.12
    1 -6 -3 1026.92 209.073
    -1 6 2 2211.57 213.578
    -1 6 1 12438.2 633.303
    -1 6 0 20255.3 911.386
    -1 6 0 19527.3 904.575
    -1 6 -1 19148.5 878.652
    -1 6 -1 19800.6 897.337
    -1 6 -2 8542.51 433.533
    -1 6 -2 8061.15 478.562
    -1 6 -3 69872.2 2886.2
    -1 6 -3 70116 2651.12
    -1 6 -3 70670.6 2708.11
    -1 6 -4 45906.5 1991.89
    -1 6 -4 43706.5 1769.75
    -1 6 -5 2151.54 307.929
    -1 6 -5 2550.94 239.045
    -1 6 -5 2700.43 340.972
    -1 6 -5 2734.38 306.931
    -1 6 -5 2654.28 248.437
    1 -6 6 7190.36 608.67
    -1 6 -6 6746.52 587.779
    -1 6 -6 8223.97 493.633
    -1 6 -6 7663.97 485.348
    -1 6 -6 8198.26 488.541
    -1 6 -6 6930.74 503.338
    -1 6 -7 13809 834.612
    -1 6 -7 12702.8 867.115
    -1 6 -7 12728.4 682.888
    -1 6 -7 12634.8 716.141
    -1 6 -7 12632.9 715.356
    1 -6 7 11682.3 826.933
    -1 6 -8 39860.4 2066.56
    -1 6 -8 39165.3 2378.81
    -1 6 -8 44851.9 2124.19
    -1 6 -8 50005.9 2078.98
    -1 6 -8 44258.7 1906.05
    -1 6 -8 44621.3 1915.37
    -1 6 -9 -24.2854 135.821
    -1 6 -9 45.3104 237.036
    -1 6 -9 115.548 161.554
    -1 6 -9 31.1147 87.0117
    -1 6 -10 28239 1390.94
    -1 6 -10 26122.5 1484.05
    -1 6 -10 29774.8 1581.27
    -1 6 -11 164.638 146.73
    -1 6 -11 17.4513 94.5219
    -1 6 -12 6630.42 532.306
    -1 6 -12 5993.64 509.031
    -1 6 -13 32.2406 95.6282
    -1 6 -14 400.914 121.666
    -1 6 -14 264.433 100.925
    1 -5 -11 34241.4 1868.91
    1 -5 -10 3644.54 577.751
    1 -5 -10 3759.47 405.779
    1 -5 -9 40.9556 229.047
    1 -5 -9 22.7796 138.829
    1 -5 -8 4810.32 568.049
    -1 5 8 4600.93 359.205
    1 -5 -8 5056.61 715.532
    1 -5 -7 57373.1 2517
    1 -5 -7 59592.3 2805.04
    -1 5 7 62990.4 2414.05
    1 -5 -7 54192.2 2520.13
    1 -5 -7 60059.7 2770.82
    1 -5 -6 10083.4 700.533
    1 -5 -6 9763.92 877.787
    1 -5 -6 10869.5 829.467
    -1 5 6 10404.5 609.175
    1 -5 -5 3229.41 499.295
    1 -5 -5 2983.34 387.653
    1 -5 -4 1590.16 227.827
    1 -5 -4 1758.96 386.563
    1 -5 -3 3853.71 556.064
    1 -5 -2 30976.5 1452.38
    1 -5 -1 123718 4700.48
    -1 5 0 14384.2 581.886
    1 -5 0 12669.7 723.475
    1 -5 1 74116.4 2849.42
    -1 5 -1 73599.2 2712.58
    -1 5 -2 42777.5 1653.51
    -1 5 -3 129535 4739.06
    -1 5 -4 1871 189.993
    -1 5 -5 15523.2 707.318
    -1 5 -5 13321.1 768.703
    -1 5 -5 14235.3 723.979
    -1 5 -6 12015.9 967.543
    -1 5 -6 14704.9 684.618
    -1 5 -6 14317.3 732.163
    -1 5 -6 11938.8 633.34
    -1 5 -6 15081.1 799.976
    -1 5 -7 92058.7 3487.6
    -1 5 -7 94149.9 3498.39
    -1 5 -7 77280.7 3792.27
    -1 5 -7 90900.5 3298.68
    -1 5 -7 88134.5 3365.66
    -1 5 -7 81384.6 3356.45
    -1 5 -7 83171.3 3545.33
    1 -5 7 82704.3 3449.11
    -1 5 -8 32344 1527.34
    -1 5 -8 29309.4 1531.66
    -1 5 -8 28670 1406.77
    -1 5 -8 34513.9 1535.57
    -1 5 -8 32729.2 1609.44
    -1 5 -8 28278.4 1847.37
    -1 5 -8 29483 1395.95
    -1 5 -8 31388.5 1425.94
    -1 5 -9 11595.1 802.015
    -1 5 -9 9650.16 1032.91
    -1 5 -9 10167.2 700.395
    -1 5 -9 12000.1 718.615
    -1 5 -9 11643.3 727.024
    -1 5 -9 11937.7 808.406
    -1 5 -10 65.3728 139.628
    -1 5 -10 -49.809 260.573
    -1 5 -10 34.9943 91.552
    -1 5 -10 51.6516 102.145
    -1 5 -10 100.189 122.13
    -1 5 -11 982.811 242.203
    -1 5 -11 1203.32 237.347
    -1 5 -12 8054.24 599.191
    -1 5 -12 7498.59 612.838
    -1 5 -13 3462.06 371.181
    -1 5 -13 4132.91 377.784
    -1 5 -14 104.983 87.8819
    -1 5 -14 74.8983 85.994
    1 -4 -12 3488.57 496.698
    1 -4 -11 224.823 234.355
    1 -4 -11 140.74 125.543
    1 -4 -10 22171.5 1616.92
    1 -4 -10 23143 1312.67
    1 -4 -9 1725.2 347.869
    1 -4 -9 1489.75 277.516
    1 -4 -9 940.004 303.331
    1 -4 -9 1129.67 362.353
    1 -4 -8 4024.07 534.564
    1 -4 -8 3586.83 621.508
    1 -4 -8 3305.41 419.605
    1 -4 -8 3748.03 517.377
    1 -4 -7 7148.18 552.373
    1 -4 -7 7221.84 725.214
    -1 4 7 7302.26 468.466
    1 -4 -7 7975.79 715.526
    1 -4 -6 30400.6 1759.64
    1 -4 -6 31421.5 1653.63
    1 -4 -5 4059.58 532.033
    1 -4 -4 5952.18 624.247
    1 -4 -4 6005.92 498.213
    1 -4 -3 52052.6 2184.57
    1 -4 -2 25442.2 1181.13
    -1 4 1 1376.21 92.5414
    1 -4 -1 1377.37 177.335
    1 -4 0 86315.8 3275.3
    -1 4 0 87618.1 3156.87
    1 -4 1 52265.1 1968.39
    -1 4 -1 49902.8 1907.87
    1 -4 2 45237.7 1647.5
    -1 4 -2 39749 1625.53
    -1 4 -3 95117 3520.01
    -1 4 -4 6538.42 506.182
    -1 4 -4 7639.13 430.659
    -1 4 -5 43676.9 1658.29
    -1 4 -5 43950.9 1749.56
    -1 4 -6 6392.81 617.478
    -1 4 -6 6407.13 651.878
    -1 4 -6 6839.12 657.065
    -1 4 -7 21810.8 1415.13
    -1 4 -7 19794.1 1379.56
    -1 4 -7 20093.5 1402.69
    -1 4 -7 25300.4 1135.54
    -1 4 -7 25121.8 1212.99
    -1 4 -7 25221.9 1123.27
    -1 4 -8 2877 316.825
    -1 4 -8 2773.69 293.381
    -1 4 -8 1609.68 414.313
    -1 4 -8 2737.3 281.469
    -1 4 -8 2055.92 429.115
    -1 4 -8 1732.43 283.42
    -1 4 -8 2495.62 341.394
    -1 4 -8 2158.78 436.939
    -1 4 -8 2784.89 330.253
    -1 4 -8 2467.86 274.546
    -1 4 -8 2524.88 326.8
    -1 4 -9 1278.56 200.657
    -1 4 -9 1037.57 200.055
    -1 4 -9 578.371 279.821
    -1 4 -9 1392.96 410.79
    -1 4 -9 642.143 329.38
    -1 4 -9 1562.15 282.786
    -1 4 -9 972.657 224.476
    -1 4 -9 1191.46 227.969
    -1 4 -9 1524.07 276.833
    -1 4 -10 16216.3 950.637
    -1 4 -10 13413.9 955.309
    -1 4 -10 17400.9 960.965
    -1 4 -10 17494.2 1069.95
    -1 4 -10 14929.2 1340.88
    -1 4 -10 19127.1 1004.43
    -1 4 -11 17474.3 971.779
    -1 4 -11 14851.5 858.305
    -1 4 -11 15112.7 939.111
    -1 4 -11 15957.9 925.457
    -1 4 -11 15373.7 1024.77
    -1 4 -12 24284.5 1355.55
    -1 4 -12 24292.4 1215.96
    -1 4 -12 20395.5 1757.89
    -1 4 -12 21802.5 1206.86
    -1 4 -12 23402.4 1255.18
    -1 4 -13 234.667 111.165
    -1 4 -13 252.936 128.49
    -1 4 -13 103.043 288.249
    1 -3 -13 896.06 282.372
    1 -3 -12 41143.6 2284.82
    1 -3 -11 9582.85 740.024
    1 -3 -11 9516.38 1019.69
    1 -3 -11 11436.5 816.456
    1 -3 -10 3391.54 458.492
    1 -3 -10 2653.26 564.003
    1 -3 -10 2987.61 486.32
    1 -3 -10 2394.02 385.445
    1 -3 -9 1020.88 382.584
    1 -3 -9 1148.44 312.098
    1 -3 -9 1259.16 324.317
    1 -3 -9 1012.02 258.578
    1 -3 -9 981.529 187.033
    1 -3 -8 10321.8 969.835
    1 -3 -8 9400.47 809.197
    1 -3 -8 8313.74 710.517
    1 -3 -8 9373.45 788.814
    1 -3 -7 415.918 224.137
    1 -3 -7 447.362 211.874
    1 -3 -7 400.182 177.843
    1 -3 -6 12233.1 806.723
    1 -3 -6 14234.8 1003.35
    1 -3 -6 11467.9 871.209
    1 -3 -5 24535.9 1290.31
    1 -3 -5 26743.9 1437.03
    1 -3 -5 27169.2 1304.53
    1 -3 -4 85.7457 83.9548
    1 -3 -3 144884 5363.37
    1 -3 -2 32277.1 1413.96
    -1 3 2 35055.5 1246.2
    1 -3 -1 70341.6 2639.04
    1 -3 0 453966 16053.9
    1 -3 1 60974 2242.03
    1 -3 2 178183 6378.16
    -1 3 -2 183164 6479.39
    1 -3 3 1405.35 88.7717
    -1 3 -3 1472.6 184.273
    -1 3 -4 8371.21 381.548
    -1 3 -4 6750.42 504.875
    -1 3 -4 7085.15 434.7
    -1 3 -5 24100.2 891.179
    -1 3 -5 22973.1 1240.06
    -1 3 -6 108041 4781.08
    -1 3 -6 126477 4510.75
    -1 3 -7 32535.5 1515.11
    -1 3 -7 27611.9 1718.35
    -1 3 -7 27034.5 1685.45
    -1 3 -8 33386.3 1521.15
    -1 3 -8 28706.3 1858.91
    -1 3 -8 30005.4 1597.48
    -1 3 -8 37235.4 1536.94
    -1 3 -8 40989.8 1688.78
    -1 3 -8 35135.9 1661.3
    -1 3 -8 28399.7 1905.45
    -1 3 -8 36711.4 1562.46
    -1 3 -9 337.48 120.11
    -1 3 -9 377.554 147.556
    -1 3 -9 543.074 128.671
    -1 3 -9 640.343 291.057
    -1 3 -9 430.807 165.305
    -1 3 -9 256.031 108.194
    -1 3 -9 325.038 260.025
    -1 3 -9 380.493 130.121
    -1 3 -10 2564.03 585.825
    -1 3 -10 3031.82 312.599
    -1 3 -10 2313.5 578.059
    -1 3 -10 2448.34 377.104
    -1 3 -10 3660.93 380.98
    -1 3 -10 3300.98 363.39
    -1 3 -10 2125.72 510.849
    -1 3 -11 13127.3 1461.74
    -1 3 -11 16135.3 947.762
    -1 3 -11 16775.1 1503.08
    -1 3 -11 17264.8 994.759
    -1 3 -11 17345.6 952.585
    -1 3 -11 14286.2 1362.96
    -1 3 -11 18654 996.937
    -1 3 -11 13514.2 975.643
    -1 3 -12 3144.37 340.285
    -1 3 -12 3286.63 393.727
    -1 3 -12 2847.57 662.285
    -1 3 -12 3124.69 347.984
    -1 3 -12 2942.6 626.375
    -1 3 -13 7923.28 643.145
    -1 3 -13 6462.36 917.522
    -1 3 -14 3121.32 576.016
    1 -2 -13 -35.034 195.932
    1 -2 -12 5673.09 541.858
    1 -2 -12 3970.97 655.07
    1 -2 -12 4327.4 478.503
    1 -2 -11 9686.19 1034.34
    1 -2 -11 9286.38 903.673
    1 -2 -11 9339.8 801.924
    1 -2 -11 10491.8 821.566
    1 -2 -10 26015 1615.46
    1 -2 -10 29127.9 1545.13
    1 -2 -10 27808.8 1845.79
    1 -2 -10 24419.3 1231.57
    1 -2 -10 24017 1472.4
    1 -2 -9 46866.8 2012.22
    1 -2 -9 50920.9 2323.45
    1 -2 -9 43486.7 2261.72
    1 -2 -9 50599.3 2624.41
    1 -2 -9 47433.9 2399.97
    1 -2 -8 45694.8 1997.5
    1 -2 -8 50686.9 2529.52
    1 -2 -8 51947.8 2369.46
    1 -2 -8 50004 2299.76
    1 -2 -7 82402.3 3503.25
    1 -2 -7 78239.9 3256.7
    1 -2 -7 77630.2 3322.59
    1 -2 -6 31090.8 1694.32
    1 -2 -6 36655.6 1774.1
    1 -2 -6 35025.1 1594.54
    1 -2 -5 54242.4 2214.42
    1 -2 -5 53467.8 2335
    1 -2 -4 198553 7328.6
    -1 2 3 17955.3 726.269
    -1 2 2 167249 5804.25
    1 -2 -2 163775 5539.9
    -1 2 1 987978 35308
    -1 2 1 999999 35128
    -1 2 0 11001.5 589.603
    -1 2 0 9809.73 673.469
    -1 2 -1 57713.1 2279.72
    -1 2 -2 28733.6 1121.27
    -1 2 -2 24196.8 1308.43
    -1 2 -3 56261.4 2393.44
    -1 2 -3 58620.7 2213.98
    -1 2 -3 55630.2 2035.02
    -1 2 -4 4635.33 381.842
    -1 2 -5 69801.2 2795.91
    -1 2 -5 64911.7 2560.9
    -1 2 -6 82386.8 3506.17
    -1 2 -6 82815.4 3167.87
    -1 2 -7 6435.5 700.888
    -1 2 -7 6792.89 525.968
    -1 2 -7 5986.67 623.558
    -1 2 -7 7613.66 471.05
    -1 2 -8 3680.45 343.475
    -1 2 -8 4134.43 382.98
    -1 2 -8 3449.09 334.504
    -1 2 -8 4099.57 330.379
    -1 2 -8 3075.43 499.752
    -1 2 -8 3565.51 394.956
    -1 2 -9 2123.71 468.529
    -1 2 -9 2846.93 315.602
    -1 2 -9 2648.26 307.831
    -1 2 -9 2405.29 250.445
    -1 2 -9 2473.24 349.723
    -1 2 -10 27642.3 1286.66
    -1 2 -10 26515.3 1353.57
    -1 2 -10 28178.8 1337.02
    -1 2 -10 25992.6 1280.2
    -1 2 -10 25688.1 1448.18
    -1 2 -11 83293.3 4177.87
    -1 2 -11 70132.2 3396.69
    -1 2 -11 84977 3239.13
    -1 2 -11 72248.5 3963.09
    -1 2 -11 79682.9 3234.54
    -1 2 -11 81218.3 3367.53
    -1 2 -11 85716.6 3307.55
    -1 2 -11 86589.3 3503.77
    -1 2 -12 11683.7 1220.39
    -1 2 -12 13158.2 1329.95
    -1 2 -12 14532.9 950.913
    -1 2 -13 77.3143 114.661
    -1 2 -13 49.8106 260.579
    -1 2 -13 -92.1949 280.935
    -1 2 -14 1705.42 433.103
    -1 2 -14 1287.14 205.438
    1 -1 -14 2916.07 459.207
    1 -1 -13 9327.15 714.41
    1 -1 -13 9032.08 962.673
    1 -1 -12 15731 1005.84
    1 -1 -12 12197.3 1210.93
    1 -1 -12 12775.8 975.892
    1 -1 -12 12375 1048.1
    1 -1 -11 7923.38 564.043
    1 -1 -11 8000.8 947.2
    1 -1 -11 8316.76 735.321
    1 -1 -11 8543.08 786.866
    1 -1 -10 38595.7 1742.46
    1 -1 -10 41739.3 2025.75
    1 -1 -10 38090.7 2049.7
    1 -1 -10 41820.8 2378.97
    1 -1 -9 130.643 150.623
    1 -1 -9 -110.247 211.845
    1 -1 -9 -16.4941 103.133
    1 -1 -9 -12.7704 59.2202
    1 -1 -9 -23.5828 147.456
    1 -1 -8 10545.5 654.823
    1 -1 -8 8725.9 828.359
    1 -1 -7 45917.5 1968.38
    1 -1 -7 43079.1 2127.65
    1 -1 -6 6815.91 469.817
    1 -1 -6 6324.64 610.723
    1 -1 -5 3705.41 391.928
    1 -1 -5 3295.35 267.161
    1 -1 -4 81106.2 3033.51
    1 -1 -4 79003.3 2854.19
    -1 1 3 2210.68 257.947
    -1 1 2 16470.7 809.799
    -1 1 1 16117.6 789.177
    -1 1 0 63710.4 2606.03
    -1 1 -1 13228.7 790.94
    -1 1 -2 7951.31 514.671
    -1 1 -3 347427 8823.86
    -1 1 -3 178467 8569.91
    1 -1 4 6055.45 437.026
    -1 1 -4 6606.44 486.019
    1 -1 5 98787.9 3673.54
    -1 1 -6 6009.01 397.311
    -1 1 -7 1817.06 348.136
    -1 1 -7 2189.28 220.469
    -1 1 -7 2236.47 401.704
    -1 1 -7 2065.78 276.9
    -1 1 -8 977.39 212.561
    -1 1 -8 894.507 277.139
    -1 1 -8 570.971 286.844
    -1 1 -8 938.991 145.468
    -1 1 -8 959.015 179.164
    -1 1 -8 857.922 172.049
    -1 1 -9 2397.3 308.195
    -1 1 -9 2425.31 290.614
    -1 1 -9 2542.14 559.03
    -1 1 -9 2297.95 257.537
    -1 1 -9 1998.02 448.943
    -1 1 -9 2140.42 329.661
    -1 1 -10 5417.69 412.906
    -1 1 -10 4859.46 746.054
    -1 1 -10 5487.51 497.479
    -1 1 -10 4140.73 773.542
    -1 1 -10 4765.76 522.594
    -1 1 -10 4961.9 437.947
    -1 1 -10 5613.86 421.593
    -1 1 -11 152.028 274.445
    -1 1 -11 231.88 105.384
    -1 1 -11 65.099 257.474
    -1 1 -11 22.838 119.559
    -1 1 -12 53.1184 277.884
    -1 1 -12 -50.2278 297.944
    -1 1 -12 83.1707 119.874
    -1 1 -13 43.0924 262.619
    -1 1 -13 -181.248 395.634
    -1 1 -14 1952.48 238.064
    -1 1 -14 1934.15 402.344
    1 0 -14 3325.36 548.438
    1 0 -14 2854 355.812
    1 0 -13 1024.92 326.963
    1 0 -13 989.31 263.126
    1 0 -13 1138.78 383.83
    1 0 -12 1787.95 363.794
    1 0 -12 1390.16 468.961
    1 0 -12 1499.35 375.419
    1 0 -11 786.465 328.087
    1 0 -11 284.837 290.117
    1 0 -11 622.659 294.979
    1 0 -11 727.435 166.154
    1 0 -11 501.395 240.945
    1 0 -10 234545 9663.63
    1 0 -10 244491 9418.28
    1 0 -10 246413 8949.47
    1 0 -10 249078 9604.67
    1 0 -10 242099 9054.71
    1 0 -9 17584.8 1261.8
    1 0 -9 16025.3 1239.38
    1 0 -9 17886.5 915.016
    1 0 -9 19893 968.578
    1 0 -9 17179.8 980.545
    1 0 -8 33209.3 1750.7
    1 0 -8 33754.7 1468.65
    1 0 -8 29421.2 1701.3
    1 0 -8 34982.5 1424.21
    1 0 -8 28481 1511.6
    1 0 -8 29622.7 1428.46
    1 0 -8 30233.3 1454.43
    1 0 -7 44280.6 1836.95
    1 0 -7 41756.4 1890.28
    1 0 -6 66428.2 2578.8
    1 0 -5 4513.93 276.789
    1 0 -5 5265.13 321.223
    1 0 -4 11627.8 647.865
    1 0 -3 30124.1 1342.67
    1 0 -2 5083.73 245.159
    1 0 -2 3965.08 381.23
    1 0 -1 15839.2 628.649
    1 0 0 15405.6 571.224
    1 0 0 10182.2 704.09
    1 0 1 271487 9236.47
    1 0 1 214312 9441.27
    -1 0 -2 70818.7 3469.57
    1 0 2 67667.2 3273.69
    1 0 3 39165.7 1793.6
    -1 0 -3 60205.6 2113.36
    1 0 4 1404.74 165.158
    -1 0 -4 489.028 136.449
    -1 0 -5 333201 12222.5
    -1 0 -6 15399.2 981.687
    -1 0 -6 15118.3 739.894
    -1 0 -7 144641 5787.02
    -1 0 -7 136923 5584.95
    -1 0 -7 131932 5104.1
    -1 0 -7 156156 5336.16
    -1 0 -7 133684 5585.44
    -1 0 -7 140666 5312.75
    -1 0 -8 2017.54 406.072
    -1 0 -8 2347.03 484.327
    -1 0 -8 1680.25 230.598
    -1 0 -8 2141.34 302.756
    -1 0 -9 17085.8 1488.64
    -1 0 -9 15998.2 1311.77
    -1 0 -9 16015.3 891.272
    -1 0 -9 18185 1045.42
    -1 0 -10 28743.3 1307.88
    -1 0 -10 24898.1 1990.3
    -1 0 -10 26611.9 1873.14
    -1 0 -10 27324.7 1451.35
    -1 0 -11 11371.1 1165.84
    -1 0 -11 11661.9 805.946
    -1 0 -12 186.606 116.304
    -1 0 -12 -48.9987 265.372
    -1 0 -12 141.162 271.296
    -1 0 -13 38.5807 215.764
    -1 0 -13 -76.8481 221.501
    -1 0 -13 28.9526 85.8723
    -1 0 -14 4359.27 524.601
    -1 0 -14 5108.37 353.371
    1 1 -15 12472.4 734.243
    1 1 -14 389.811 272.845
    1 1 -13 141.824 264.502
    1 1 -13 282.056 214.804
    1 1 -12 4115.77 552.055
    1 1 -12 4445.92 729.366
    1 1 -12 4773.06 421.067
    1 1 -12 4001.56 583.852
    1 1 -12 4159.19 680.089
    1 1 -12 4163.1 450.545
    1 1 -11 156.705 196.023
    1 1 -11 47.3676 264.947
    1 1 -11 226.779 245.645
    1 1 -11 199.093 144.719
    1 1 -11 106.594 95.3342
    1 1 -11 133.076 197.402
    1 1 -10 17923.3 955.03
    1 1 -10 16844.6 1345.22
    1 1 -10 17922.1 966.695
    1 1 -10 15090.1 1122.05
    1 1 -10 17235.7 1005.6
    1 1 -10 17150.6 919.505
    1 1 -10 17640.7 1083.45
    1 1 -10 14723 1274.02
    1 1 -9 1060.53 261.227
    1 1 -9 1046.19 167.411
    1 1 -9 1085.17 330.195
    1 1 -9 1045.18 232.769
    1 1 -9 1273.33 225.299
    1 1 -9 805.047 180.634
    1 1 -9 972.139 298.501
    1 1 -9 1008.53 169.579
    1 1 -9 946.112 179.249
    1 1 -9 973.231 183.682
    1 1 -8 44306.2 2127.87
    1 1 -8 44355.9 1723.54
    1 1 -8 35186.2 1966.82
    1 1 -8 37858.5 1776.94
    1 1 -8 34983.4 1838.96
    1 1 -8 40275.7 1693.62
    1 1 -8 39629.2 1733.39
    1 1 -7 561.038 113.557
    1 1 -7 627.634 157.532
    1 1 -6 20864.7 910.736
    1 1 -5 46437.6 1781.98
    1 1 -5 42040.2 1665.86
    1 1 -4 261163 9011.9
    1 1 -4 237454 9140.74
    1 1 -3 259.399 124.026
    1 1 -2 246010 8392.9
    1 1 -2 210478 8576.09
    1 1 -1 750761 27441.6
    -1 -1 1 783211 27252.7
    1 1 0 345946 12131.4
    1 1 0 334311 12338.4
    1 1 1 762.43 166.73
    1 1 1 765.568 92.754
    1 1 2 60210.8 2242.63
    -1 -1 -2 47939 2457.75
    1 1 3 776.233 142.28
    -1 -1 -3 554.922 210.664
    -1 -1 -4 6601.52 504.67
    -1 -1 -5 59189 2636.9
    -1 -1 -6 13205.3 907.472
    -1 -1 -6 13067.7 907.942
    -1 -1 -6 14761.2 998.934
    -1 -1 -6 11049.4 572.011
    -1 -1 -7 759.974 279.106
    -1 -1 -7 846.776 266.31
    -1 -1 -7 821.812 258.063
    -1 -1 -7 1190.83 227.107
    -1 -1 -7 757.629 167.632
    -1 -1 -8 5251.6 464.147
    -1 -1 -8 4709.3 684.714
    -1 -1 -8 5040 651.49
    -1 -1 -8 4442.83 607.291
    -1 -1 -8 4401.08 376.028
    -1 -1 -9 10122.7 1016.95
    -1 -1 -9 8785.96 1064.96
    -1 -1 -9 10715.4 732.531
    -1 -1 -10 12537.7 1206.28
    -1 -1 -10 13957.1 857.319
    -1 -1 -10 12096.5 1310.1
    -1 -1 -11 44351 2580.95
    -1 -1 -12 9501.21 974.107
    -1 -1 -12 8088.88 601.458
    -1 -1 -12 7949.44 905.051
    -1 -1 -13 1151.77 315.648
    -1 -1 -13 1523.83 374.562
    -1 -1 -13 1460.61 206.889
    1 2 -15 6968.35 532.641
    1 2 -14 -22.5015 125.843
    1 2 -13 16852.6 1407.45
    1 2 -13 15602.9 958.148
    1 2 -13 12845.1 1042.46
    1 2 -13 16669.3 1111.63
    1 2 -12 42486.7 2618.15
    1 2 -12 48189.8 2021.3
    1 2 -12 44289.6 2100.75
    1 2 -12 44959.5 2312.28
    1 2 -12 43106.3 2317.98
    1 2 -11 151021 6378.74
    1 2 -11 147617 6723.96
    1 2 -11 159083 6019.74
    1 2 -11 169447 6087.88
    1 2 -11 157305 6152.43
    1 2 -11 164956 6888.94
    1 2 -11 164659 6088.43
    1 2 -11 148480 6358.46
    1 2 -10 1513.87 224.349
    1 2 -10 1074.41 282.92
    1 2 -10 1311.71 403.941
    1 2 -10 1763.33 454.183
    1 2 -10 1397.45 221.844
    1 2 -10 1690.96 256.227
    1 2 -10 1381.89 253.985
    1 2 -10 1512.75 296.161
    1 2 -10 1260.36 241.21
    1 2 -9 3401.02 318.434
    1 2 -9 4243.11 628.453
    1 2 -9 3073.26 534.642
    1 2 -9 3262.85 317.513
    1 2 -9 3667.15 353.712
    1 2 -9 3985.19 420.366
    1 2 -9 3063.39 338.764
    1 2 -9 3570.64 447.931
    1 2 -8 57750.3 2690
    1 2 -8 57966.6 2216.87
    1 2 -8 44841.9 2470.02
    1 2 -8 59482.3 2230.94
    1 2 -8 53393.5 2259.68
    1 2 -8 44638.5 2291.1
    1 2 -7 2645.69 159.156
    1 2 -7 2855.27 231.794
    1 2 -7 3092.42 233.321
    1 2 -7 2362.43 266.022
    1 2 -6 44517.4 1649.35
    1 2 -6 38839.5 1592.12
    1 2 -5 164554 5994.28
    -1 -2 4 18253.9 814.601
    1 2 -3 1664.97 155.746
    1 2 -3 1266.05 205.639
    -1 -2 3 1048.36 140.281
    1 2 -2 571961 20577.5
    -1 -2 2 592815 20594.2
    -1 -2 1 35146.2 1354.01
    1 2 -1 33343 1346.92
    1 2 0 477713 17322.9
    1 2 0 503575 17431.1
    1 2 1 82287.9 3333.4
    -1 -2 -1 90072.5 3243.43
    -1 -2 -2 52461 3333.77
    -1 -2 -2 93826.2 3067.23
    -1 -2 -3 18519.2 1131.47
    -1 -2 -4 39212.2 1688.48
    1 2 4 37829 1428.65
    -1 -2 -5 175.21 143.751
    -1 -2 -5 120.471 130.608
    -1 -2 -5 243.047 155.837
    -1 -2 -6 73204.9 3295.22
    -1 -2 -6 73346 3318.84
    -1 -2 -6 76430.9 3372.25
    -1 -2 -6 75114 3111.87
    -1 -2 -7 33031.7 1912.22
    -1 -2 -7 34465.5 1934.63
    -1 -2 -7 35705.7 2017.69
    -1 -2 -7 33733.7 1537.92
    -1 -2 -8 9426.39 936.197
    -1 -2 -8 8479.72 875.958
    -1 -2 -8 8426.3 935.679
    -1 -2 -8 9308.24 621.915
    -1 -2 -9 7978.96 920.547
    -1 -2 -9 8793.9 1031.45
    -1 -2 -9 8932.84 608.907
    -1 -2 -10 859.486 352.501
    -1 -2 -10 366.655 166.831
    -1 -2 -11 84.9745 222.344
    -1 -2 -11 197.536 125.678
    -1 -2 -12 63.8791 184.12
    -1 -2 -12 -70.316 214.264
    -1 -2 -12 -13.6931 83.4511
    -1 -2 -13 5461.04 558.517
    -1 -2 -13 5616.35 364.247
    1 3 -15 2547.57 315.677
    1 3 -14 505.949 213.818
    1 3 -13 1984.94 324.125
    1 3 -13 2151.54 372.052
    1 3 -12 1448.16 325.946
    1 3 -12 1641.31 350.836
    1 3 -12 1590.84 494.675
    1 3 -12 1691.83 279.544
    1 3 -12 1596.71 302.641
    1 3 -11 4112.9 537.387
    1 3 -11 4807.82 502.368
    1 3 -11 3414.31 661.65
    1 3 -11 4489.77 451.648
    1 3 -11 4710.82 459.479
    1 3 -11 4167.67 507.896
    1 3 -11 3914.1 427.833
    1 3 -11 4696.42 555.566
    1 3 -10 31436.6 1425.14
    1 3 -10 33945.3 2079.22
    1 3 -10 27769.6 1861.35
    1 3 -10 31820.4 1428.7
    1 3 -10 31721.4 1485.31
    1 3 -10 30437 1455.86
    1 3 -10 26012.7 1566.92
    1 3 -10 27000.5 1429.06
    1 3 -10 27182.3 1586.71
    1 3 -9 39686.4 2193.41
    1 3 -9 36836.9 1618.62
    1 3 -9 31846.7 1590.06
    1 3 -9 32234.3 1964.08
    1 3 -9 38359.2 1592.88
    1 3 -9 38938.1 1650.68
    1 3 -9 31592.9 1749.15
    1 3 -9 32063.5 1719.81
    1 3 -8 976.959 210.253
    1 3 -8 1356.01 199.97
    1 3 -8 1079.71 328.754
    1 3 -8 797.705 253.975
    1 3 -8 1010.12 152.713
    1 3 -7 31159 1231.07
    1 3 -7 30546.8 1335.47
    1 3 -6 4657.74 271.151
    -1 -3 6 3519.87 295.585
    -1 -3 5 397.996 111.555
    1 3 -5 579.204 115.049
    -1 -3 4 10958.5 599.468
    1 3 -3 102213 3859.27
    -1 -3 3 103593 3868.93
    1 3 -2 83657.1 3288.43
    -1 -3 2 88656.5 3284.65
    1 3 -1 27691.1 1253.43
    -1 -3 0 117063 4365.71
    -1 -3 -1 166.984 95.4912
    -1 -3 -2 3738.52 303.602
    -1 -3 -3 15846.6 771.631
    1 3 3 16680.4 683.584
    -1 -3 -4 4439.43 503.715
    1 3 4 3926.56 239.11
    -1 -3 -5 17547.8 1190.27
    -1 -3 -5 17896.2 1180.62
    -1 -3 -5 20797.9 1283.42
    -1 -3 -6 314.48 206.574
    -1 -3 -6 311.025 179.69
    -1 -3 -6 411.58 217.18
    -1 -3 -7 46622.5 2453.95
    -1 -3 -7 46660.1 2423.37
    -1 -3 -7 42506.8 2393.22
    -1 -3 -8 14495.9 1207.59
    -1 -3 -8 13759.6 1149.41
    -1 -3 -8 12283.4 1160.95
    -1 -3 -9 9676.85 1002.58
    -1 -3 -10 16552.7 1318.28
    -1 -3 -10 15684.3 958.862
    -1 -3 -11 8540.07 875.282
    -1 -3 -11 9088.24 617.397
    -1 -3 -12 77.6343 153.538
    -1 -3 -12 97.6866 72.3456
    1 4 -15 1012.3 198.051
    1 4 -14 1149.83 252.104
    1 4 -14 864.091 216.169
    1 4 -13 771.345 232.566
    1 4 -13 633.798 206.317
    1 4 -13 855.81 217.606
    1 4 -12 26790.2 1331.52
    1 4 -12 24045.7 1296.45
    1 4 -12 22052.5 1315.54
    1 4 -12 23520.9 1360.37
    1 4 -12 21714.1 1340.06
    1 4 -11 3747.95 415.439
    1 4 -11 3074.44 375.253
    1 4 -11 2899.21 424.188
    1 4 -11 3196.81 462.867
    1 4 -11 2927.76 365.168
    1 4 -11 3842.29 468.809
    1 4 -10 266.421 164.569
    1 4 -10 456.754 146.29
    1 4 -10 344.391 144.81
    1 4 -10 161.974 151.317
    1 4 -10 233.154 125.791
    1 4 -9 7095.95 504.071
    1 4 -9 5862.16 614.925
    1 4 -9 5933.46 552.927
    1 4 -9 7148.41 563.632
    1 4 -9 7168.04 473.69
    1 4 -9 6968.82 532.464
    1 4 -8 427.514 141.165
    1 4 -8 766.733 151.858
    1 4 -8 478.372 128
    1 4 -8 468.913 177.655
    1 4 -8 525.293 146.656
    1 4 -8 651.786 138.979
    1 4 -7 36177 1781.47
    -1 -4 7 34106.6 1717.78
    1 4 -6 17717.7 886.647
    1 4 -6 17920.7 776.846
    1 4 -5 139027 5025.34
    1 4 -5 143971 5171.27
    -1 -4 5 130453 5173.93
    -1 -4 4 76606.1 3026.59
    1 4 -3 81252.7 3321.03
    -1 -4 3 88859.3 3329.01
    1 4 -2 7291.13 533.334
    -1 -4 2 7864.22 520.04
    1 4 -1 21526.8 1130.41
    -1 -4 0 36302.2 1588.62
    -1 -4 -1 49.0095 84.0591
    1 4 1 178.65 57.7409
    1 4 2 19258.2 826.616
    -1 -4 -2 18756.7 964.024
    1 4 3 3644.55 248.33
    -1 -4 -3 3385.27 315.64
    -1 -4 -4 57.3438 132.969
    -1 -4 -5 27439.6 1641.87
    -1 -4 -5 28855.1 1670.04
    -1 -4 -5 23898.1 1475.79
    -1 -4 -6 65924 3038.99
    -1 -4 -6 64338.8 3065.63
    -1 -4 -7 465.552 287.229
    -1 -4 -7 179.06 194.227
    -1 -4 -7 399.231 232.791
    -1 -4 -8 58159 2953.98
    -1 -4 -8 60711.7 2722.31
    -1 -4 -8 61364.5 3108.55
    -1 -4 -9 275.613 264.181
    -1 -4 -10 3074.15 340.935
    -1 -4 -10 2979.15 516.805
    -1 -4 -11 5613.14 608.092
    -1 -4 -11 5636.64 406.472
    1 5 -14 1026.46 208.143
    1 5 -14 723.128 190.421
    1 5 -13 6134.66 523.079
    1 5 -13 4737.89 502.829
    1 5 -13 5307.51 489.134
    1 5 -13 4961.67 489.357
    1 5 -12 19432.6 1127.47
    1 5 -12 22020 1197.73
    1 5 -12 20181.3 1249.78
    1 5 -12 19731.2 1165.43
    1 5 -11 9280.33 665.682
    1 5 -11 8218.65 753.397
    1 5 -11 7038.13 597.27
    1 5 -11 8364.56 664.959
    1 5 -10 838.503 206.942
    1 5 -10 1108.43 209.33
    1 5 -10 994.753 234.737
    1 5 -10 730.736 189.347
    1 5 -10 796.046 250.121
    1 5 -10 823.756 201.692
    1 5 -9 3711.15 412.513
    1 5 -9 3897.93 360.879
    1 5 -9 4047.01 394.765
    1 5 -9 3458.19 478.885
    1 5 -9 3380.78 372.553
    1 5 -8 47693.5 1829.54
    1 5 -8 34770 1979.58
    1 5 -8 38107.9 1864.67
    1 5 -8 45317 1914.82
    1 5 -8 41300.9 1810.33
    1 5 -7 16683.1 790.977
    1 5 -7 15874.5 892.961
    1 5 -7 14024.9 839.279
    1 5 -7 14241.4 711.414
    1 5 -7 15158.7 732.868
    1 5 -7 14872.2 778.007
    1 5 -7 17335.5 994.731
    1 5 -6 34217.8 1417.79
    -1 -5 6 30690.8 1553.92
    1 5 -6 33399.2 1554.35
    1 5 -6 29478.7 1613.8
    1 5 -6 36082.1 1446.31
    1 5 -5 4593.42 338.434
    1 5 -5 4453.4 312.145
    1 5 -5 4279.19 400.128
    1 5 -5 3614.45 396.907
    1 5 -5 5030.03 484.64
    -1 -5 5 4381.72 417.654
    -1 -5 4 1201.61 218.485
    1 5 -4 1442.28 162.455
    1 5 -4 1437.88 180.012
    1 5 -4 1670.78 247.261
    1 5 -3 1861.84 276.35
    -1 -5 3 1755.74 257.161
    1 5 -2 7795.31 635.778
    1 5 -2 9141.44 488.649
    -1 -5 2 9347.69 635.158
    -1 -5 1 15.1741 101.746
    1 5 -1 -28.6376 42.4697
    1 5 -1 53.3362 56.9558
    1 5 -1 -61.041 127.223
    1 5 0 29705.7 1238.33
    1 5 0 29741.3 1269.64
    -1 -5 0 29618.2 1420.98
    1 5 1 20314.6 912.707
    -1 -5 -1 19493.1 1067.01
    1 5 1 21179.8 940.574
    1 5 2 78060 2850.15
    1 5 2 78868.7 2879.94
    -1 -5 -3 98.5195 83.599
    1 5 3 137.475 58.6498
    -1 -5 -4 4007.84 571.86
    -1 -5 -4 3102.67 432.943
    -1 -5 -5 1252.34 367.586
    -1 -5 -5 1611.12 392.527
    -1 -5 -6 85732 3973.96
    -1 -5 -6 86579.5 3892.85
    -1 -5 -7 3409.86 529.934
    -1 -5 -7 3836.55 468.736
    -1 -5 -7 3166.43 559.003
    -1 -5 -8 7281.45 798.37
    -1 -5 -8 7037.8 719.271
    -1 -5 -8 6873.92 601.779
    -1 -5 -9 97.8301 193.465
    -1 -5 -10 3485.78 307.066
    -1 -5 -10 3202.75 444.712
    1 6 -14 14.4397 90.286
    1 6 -14 -16.1778 106.091
    1 6 -13 20305.5 1038.32
    1 6 -13 21330.4 1095.68
    1 6 -13 18343.3 1129.45
    1 6 -12 561.894 153.268
    1 6 -12 601.131 184.183
    1 6 -12 330.24 185.404
    1 6 -11 2176.92 316.975
    1 6 -11 2721.61 328.815
    1 6 -11 3186.14 393.639
    1 6 -11 3406.23 476.807
    1 6 -11 3408.99 379.101
    1 6 -10 3450.98 415.195
    1 6 -10 3366.98 374.387
    1 6 -10 3489.41 484.854
    1 6 -9 8304.02 552.865
    1 6 -9 5844.27 632.974
    1 6 -9 6298.57 566.847
    1 6 -9 6765.65 537.938
    1 6 -9 6771.59 527.533
    1 6 -8 16463.7 816.034
    1 6 -8 13753 876.698
    1 6 -8 14032.5 793.807
    1 6 -8 15068 738.367
    -1 -6 7 868.295 215.515
    1 6 -7 759.928 144.659
    1 6 -7 580.815 166.397
    1 6 -7 767.829 189.872
    1 6 -7 890 243.544
    1 6 -7 860.4 155.509
    1 6 -7 755.556 143.025
    1 6 -7 900.203 148.342
    1 6 -7 830.445 229.742
    1 6 -6 8958.97 537.034
    1 6 -6 10028.1 645.947
    1 6 -6 8113.15 635.563
    1 6 -6 8529.72 698.929
    1 6 -6 11988.3 843.496
    1 6 -6 9500.65 558.33
    1 6 -6 9901.47 572.345
    -1 -6 6 7086.83 641.75
    -1 -6 5 -39.6561 107.379
    1 6 -5 77.5039 60.595
    1 6 -5 73.2752 127.785
    1 6 -5 62.1235 67.9165
    1 6 -5 34.7348 58.3867
    1 6 -5 56.6363 111.995
    1 6 -5 37.8866 79.4704
    1 6 -4 28673.5 1450.28
    1 6 -4 29198.3 1279.32
    -1 -6 4 27155.5 1471.33
    1 6 -4 32077.1 1365.65
    1 6 -4 29431.2 1298.6
    -1 -6 3 29485.6 1484.89
    1 6 -3 32104.3 1442.36
    1 6 -3 29260.8 1267.56
    1 6 -2 12200.5 662.597
    1 6 -2 12818.5 683.511
    1 6 -2 10850.5 852.532
    -1 -6 1 226.179 134.719
    1 6 -1 349.501 98.3577
    1 6 -1 243.64 82.3339
    1 6 -1 273.058 151.591
    1 6 0 23109.7 1046.96
    1 6 0 24230.4 1071.3
    -1 -6 0 21350.5 1227.12
    1 6 1 14181.7 720.495
    -1 -6 -1 13390.3 881.462
    1 6 1 15057.5 741.22
    1 6 2 15705 734.87
    -1 -6 -2 11688.5 819.371
    -1 -6 -3 111.64 92.0211
    -1 -6 -4 8151.4 855.556
    -1 -6 -5 1583.45 405.383
    -1 -6 -5 1376.35 355.658
    -1 -6 -6 11698.6 1026.87
    -1 -6 -6 10817.7 839.965
    -1 -6 -6 10997.1 921.701
    -1 -6 -7 10786 960.776
    -1 -6 -7 11804.8 808.77
    -1 -6 -7 9294.51 814.53
    -1 -6 -8 971.745 303.929
    -1 -6 -8 1789.78 264.821
    -1 -6 -9 768.432 233.564
    -1 -6 -9 699.137 143.183
    1 7 -14 13.9749 91.6461
    1 7 -13 3436.52 375.096
    1 7 -12 4104.65 438.664
    1 7 -12 4030.6 386.172
    1 7 -11 4963.44 484.393
    1 7 -11 4353.2 413.269
    1 7 -11 4819.65 547.168
    1 7 -10 9444.42 636.435
    1 7 -10 9806.59 727.986
    1 7 -10 9007.12 809.608
    1 7 -9 5870.07 543.064
    1 7 -9 5059.29 501.733
    1 7 -9 5907.78 462.107
    -1 -7 8 21.2749 94.182
    1 7 -8 171.402 130.531
    1 7 -8 364.101 192.465
    1 7 -8 235.703 141.892
    1 7 -7 8200.44 620.226
    1 7 -7 7529.84 631.602
    1 7 -7 9647.45 814.351
    1 7 -7 9278.63 552.759
    -1 -7 7 6173.4 623.262
    1 7 -7 9542.03 560.939
    1 7 -7 7160.54 666.471
    1 7 -6 3793.31 384.37
    -1 -7 6 2775.98 401.164
    1 7 -6 2905.46 382.591
    1 7 -6 3559.17 333.764
    1 7 -6 3748.44 498.259
    1 7 -6 3636.03 319.174
    1 7 -6 2893.16 398.783
    -1 -7 5 71.3192 94.0882
    1 7 -5 142.712 117.588
    1 7 -5 125.848 76.8073
    1 7 -5 92.9391 76.2802
    1 7 -5 126.384 85.6652
    1 7 -5 67.159 86.1426
    1 7 -5 114.215 154.664
    1 7 -5 201.926 140.337
    1 7 -4 1765.46 244.529
    -1 -7 4 1373.46 286.411
    1 7 -4 2025.54 296.682
    -1 -7 3 618.945 197.928
    1 7 -3 229.945 152.016
    1 7 -3 306.03 96.1628
    1 7 -3 306.23 117.368
    1 7 -3 369.938 115.783
    1 7 -3 354.744 134.128
    1 7 -2 1498.25 198.069
    1 7 -2 1453.02 313.681
    1 7 -2 1613.52 212.491
    1 7 -1 943.362 163.068
    -1 -7 1 924.18 229.622
    1 7 -1 972.827 160.168
    1 7 -1 853.888 245.772
    1 7 0 7891.54 759.33
    -1 -7 0 8594.8 717.539
    1 7 1 17990.1 1279.18
    -1 -7 -1 18442.3 1174.43
    -1 -7 -2 192.096 117.301
    1 7 2 237.918 143.335
    1 7 3 420.869 177.11
    -1 -7 -4 743.362 284.982
    -1 -7 -4 641.003 249.617
    1 7 4 502.497 128.587
    -1 -7 -5 20884.7 1388.19
    -1 -7 -5 19776.3 1258.8
    -1 -7 -5 21130.1 1231.17
    1 7 5 19287.6 949.392
    -1 -7 -6 5658.97 647.008
    -1 -7 -6 4708.52 517.66
    -1 -7 -6 6043.46 535.636
    -1 -7 -7 925.343 276.005
    -1 -7 -7 1067.01 202.971
    -1 -7 -8 2115.81 331.847
    1 7 8 3023.43 209.519
    1 8 -14 5467.38 370.838
    1 8 -14 4516.63 361.782
    1 8 -13 209.808 114.729
    1 8 -12 47.3185 105.773
    1 8 -11 3762.78 401.8
    1 8 -11 3745.15 337.149
    1 8 -10 1875.95 233.905
    1 8 -10 1759.3 282.152
    1 8 -9 1893.33 294.81
    1 8 -9 1866.06 345.412
    -1 -8 8 1081.58 247.161
    1 8 -8 1785.19 280.896
    1 8 -8 1889.91 344.033
    1 8 -8 1890.44 226.684
    1 8 -8 2145.94 348.23
    1 8 -7 3855.94 454.179
    1 8 -7 4604.76 434.229
    1 8 -7 5619.65 623.037
    1 8 -7 5193.78 404.687
    1 8 -7 4625.2 511.975
    1 8 -6 3229.54 347.48
    1 8 -6 3835.7 532.965
    1 8 -6 3468.43 325.22
    -1 -8 6 2240.19 387.643
    1 8 -6 3661.94 348.2
    1 8 -6 3403.53 424.169
    1 8 -6 2470.68 377.627
    1 8 -5 34943.8 1534.13
    1 8 -5 36448.8 1493.03
    1 8 -5 35445 1680.59
    -1 -8 4 261.769 172.134
    1 8 -4 434.599 144.207
    1 8 -3 588.935 206.942
    1 8 -3 1018.01 173.9
    1 8 -3 751.518 173.05
    -1 -8 2 24.8871 120.57
    1 8 -2 55.5915 116.622
    1 8 -2 127.724 85.9514
    -1 -8 1 145.187 139.549
    1 8 -1 163.958 97.8275
    1 8 -1 79.2954 72.6881
    1 8 -1 110.787 116.24
    1 8 0 6752.13 662.658
    -1 -8 0 6295.26 600.652
    1 8 0 6723.76 512.809
    -1 -8 -1 539.708 178.803
    1 8 1 1024.5 188.299
    1 8 1 983.47 252.296
    1 8 2 727.482 158.976
    -1 -8 -3 509.569 222.667
    1 8 3 524.463 128.366
    -1 -8 -3 713.259 268.855
    -1 -8 -4 205.317 200.993
    -1 -8 -4 179.55 140.465
    1 8 4 168.908 76.3324
    -1 -8 -5 25.6762 143.611
    -1 -8 -5 17.4303 103.416
    -1 -8 -5 86.5674 102.723
    1 8 5 79.5607 55.4325
    -1 -8 -6 3826.93 452.165
    -1 -8 -6 4328.1 372.552
    1 8 7 2500.67 185.861
    1 9 -13 444.673 125.317
    1 9 -13 534.528 116.129
    1 9 -12 975.634 178.947
    1 9 -11 8556.73 576.254
    1 9 -10 1503.07 236.336
    1 9 -9 5424.78 452.748
    -1 -9 9 4955.9 582.386
    1 9 -8 1480.47 231.329
    1 9 -7 1794.28 247.622
    1 9 -7 1849.1 364.339
    1 9 -7 1714.2 226.062
    -1 -9 6 152.521 123.547
    1 9 -6 249.241 142.048
    1 9 -6 539.219 143.907
    1 9 -5 4440.76 495.211
    1 9 -5 4598.52 398.182
    -1 -9 4 5733.68 620.908
    1 9 -4 8755.77 575.783
    1 9 -3 27725.6 1300.28
    1 9 -3 25262.7 1485.82
    -1 -9 2 1243.27 283.922
    1 9 -2 1861.92 330.464
    1 9 -1 1548.92 231.455
    1 9 0 1198.2 204.337
    1 9 1 713.408 152.327
    -1 -9 -2 1921.02 374.28
    -1 -9 -2 2201.36 346.546
    1 9 2 2946.07 273.832
    1 9 3 1383.64 170.471
    -1 -9 -3 1124.95 277.227
    -1 -9 -3 1018.19 210.487
    -1 -9 -4 1705.82 243.436
    1 9 4 2069.12 175.65
    -1 -9 -5 -76.4074 113.056
    -1 -9 -5 -19.4784 57.7712
    1 9 5 36.455 44.9512
    1 10 -12 627.23 103.615
    1 10 -11 14026.4 689.483
    1 10 -10 1843.25 207.826
    -1 -10 9 1511.63 296.6
    1 10 -9 1309.76 182.441
    1 10 -8 667.757 127.982
    1 10 -7 1386.2 188.631
    1 10 -6 904.857 165.118
    1 10 -5 8293.68 536.123
    1 10 -4 6614.28 628.755
    1 10 -4 5665.61 435.433
    1 10 -3 49.285 146.184
    1 10 -2 4164.21 487.902
    1 10 -2 4491.59 366.698
    1 10 -1 477.601 105.676
    1 10 -1 520.024 137.415
    1 10 0 284.65 85.0637
    1 10 0 370.473 104.407
    -1 -10 -1 699.346 165.862
    1 10 1 978.662 144.222
    1 10 1 864.441 132.414
    -1 -10 -1 574.704 214.766
    -1 -10 -2 102.745 131.138
    1 10 2 6.79871 42.5204
    1 10 2 45.865 52.633
    1 10 3 1044.71 120.011
    -1 -10 -3 1005.25 156.788
    1 10 3 948.308 102.252
    -1 -10 -4 53.7818 48.7533
    -1 -11 9 -12.0245 77.0424
    -1 -11 8 54.6132 116.652
    -1 -11 7 -21.6188 138.514
    1 11 -6 674.511 119.609
    1 11 -5 4325.46 437.029
    1 11 -5 4921.89 336.298
    1 11 -4 344.113 163.741
    1 11 -4 418.414 110.294
    1 11 -3 115.104 115.021
    -1 -11 2 19.6089 134.367
    1 11 -2 60.8665 97.5736
    1 11 -2 170.27 70.2387
    1 11 -1 1468.65 224.466
    1 11 -1 1625.48 168.551
    1 11 0 11.5323 68.407
    1 11 0 5.65876 39.5591
    -1 -11 -1 807.703 132.817
    1 11 1 1163.14 110.201
    1 11 1 1181.26 162.735
    -1 -11 -2 327.263 64.1551
    -1 -12 7 63.3091 78.0938
    -1 -12 6 37.7377 80.6062
    -1 -12 5 78.5715 95.1358
    1 12 -5 -12.3775 31.5959
    1 12 -4 560.745 116.797
    1 12 -4 613.528 84.2196
    1 12 -3 6445.53 366.698
    -1 -12 3 3587.24 334.677
    2 -12 1 89.8442 92.9459
    2 -12 2 26.7054 102.258
    -2 12 -3 1961.67 173.859
    2 -12 3 991.771 214.326
    -2 12 -4 900.841 131.235
    2 -12 4 252.054 150.974
    2 -12 5 -15.8277 112.838
    -2 12 -5 16.2709 57.9991
    -2 12 -6 97.9257 63.6174
    -2 12 -7 320.442 89.3166
    -2 12 -8 711.246 109.992
    2 -11 -2 450.8 146.214
    2 -11 -2 399.956 139.351
    2 -11 -1 102.143 123.787
    2 -11 -1 217.619 148.116
    2 -11 0 835.208 235.884
    -2 11 0 1923.86 166.26
    2 -11 1 -45.3013 161.583
    -2 11 -1 214.826 71.7359
    2 -11 2 971.498 284.392
    -2 11 -2 2428.47 217.787
    -2 11 -3 817.289 135.954
    -2 11 -4 821.886 139.917
    -2 11 -5 1469.78 184.543
    -2 11 -6 2953.58 334.765
    -2 11 -7 699.615 128.383
    -2 11 -7 866.272 189.035
    -2 11 -8 208.234 107.897
    -2 11 -9 655.775 138.596
    -2 11 -10 675.09 86.3891
    2 -10 -5 622.256 141.393
    2 -10 -4 2864.81 333.847
    2 -10 -4 3424.17 375.37
    2 -10 -3 813.155 219.898
    2 -10 -3 683.47 228.312
    2 -10 -2 693.165 244.5
    2 -10 -1 1824.39 395.74
    -2 10 1 3562.79 259.588
    2 -10 0 -31.0698 189.375
    -2 10 0 105.178 63.7537
    -2 10 -1 1121.29 165.689
    -2 10 -2 -21.2995 72.9484
    -2 10 -3 2717.22 277.203
    -2 10 -4 130.979 91.1595
    -2 10 -4 185.961 98.9947
    -2 10 -5 3823.06 383.652
    -2 10 -5 4163.1 355.587
    -2 10 -6 16.0624 92.5955
    -2 10 -7 1055.14 210.556
    -2 10 -8 2597.27 346.284
    -2 10 -8 2776.36 327.158
    -2 10 -9 241.634 121.177
    -2 10 -10 1274.61 128.526
    -2 10 -10 1600.32 227.605
    -2 10 -11 2113.88 219.119
    -2 10 -11 2270.34 213.672
    2 -9 -6 -33.0778 103.425
    2 -9 -6 -69.4907 108.202
    2 -9 -5 2292.43 353.134
    2 -9 -5 1918.36 324.845
    2 -9 -4 3882.86 497.772
    2 -9 -4 3037.06 450.292
    2 -9 -3 2286.84 434.958
    2 -9 -2 1236.2 367.254
    -2 9 2 2027.56 242.68
    2 -9 -1 2606.62 530.878
    -2 9 1 5433.08 362.007
    2 -9 0 75.0074 126.083
    -2 9 0 102.708 67.4387
    2 -9 1 7258.21 699.361
    -2 9 -1 9126 546.134
    -2 9 -2 884.127 176.328
    -2 9 -2 852.832 163.717
    2 -9 3 4586.9 551.663
    -2 9 -3 5479.26 452.132
    -2 9 -3 4983.27 398.684
    2 -9 4 13564.7 1028.8
    -2 9 -4 17626.1 936.095
    -2 9 -4 11676.1 868.388
    -2 9 -4 17222.5 853.027
    2 -9 5 4191.66 539.257
    -2 9 -5 5458.88 481.742
    -2 9 -5 4442.71 480.842
    -2 9 -5 5506.66 423.564
    -2 9 -6 919.086 209.959
    -2 9 -6 1034.44 245.279
    -2 9 -7 4584.98 345.562
    -2 9 -7 5910.83 521.049
    -2 9 -7 4753.12 505.925
    -2 9 -8 13439.6 712.286
    -2 9 -8 14417.5 925.773
    -2 9 -9 21163.5 1032.86
    -2 9 -9 22909.3 1263.52
    -2 9 -10 12401.8 664.425
    -2 9 -10 13177 818.58
    -2 9 -11 598.605 118.788
    -2 9 -11 640.468 151.553
    -2 9 -12 176.985 66.4645
    -2 9 -12 211.172 89.1821
    2 -8 -8 259.9 115.377
    2 -8 -7 1929.92 315.376
    2 -8 -7 1983.8 312.472
    2 -8 -6 186.033 186.878
    2 -8 -6 178.605 174.879
    -2 8 5 3659.19 311.379
    2 -8 -5 2210.55 414.46
    2 -8 -5 2653 456.127
    2 -8 -4 1571.16 381.241
    2 -8 -4 1434.1 382.301
    -2 8 4 1451.03 201.836
    -2 8 3 244.132 99.9212
    2 -8 -3 318.342 139.467
    2 -8 -3 146.22 234.382
    2 -8 -2 45.2448 109.601
    -2 8 2 98.1843 82.3391
    -2 8 1 1330.67 177.305
    -2 8 0 60015.6 2467.6
    -2 8 0 62529.5 2440.75
    -2 8 -1 754.717 161.066
    -2 8 -1 727.66 151.024
    -2 8 -2 5324.55 440.46
    -2 8 -2 5230.92 403.756
    -2 8 -3 -15.9319 86.2749
    -2 8 -3 82.831 77.6037
    -2 8 -4 8455.19 521.198
    -2 8 -4 9659.49 590.522
    -2 8 -4 9748.41 670.805
    -2 8 -5 93.0678 104.283
    -2 8 -5 164.718 59.4787
    -2 8 -5 222.269 82.4548
    -2 8 -5 229.225 102.47
    2 -8 6 580.433 212.266
    -2 8 -6 510.822 186.992
    -2 8 -6 496.459 220.082
    -2 8 -6 395.05 111.675
    -2 8 -7 -20.428 117.767
    -2 8 -7 -50.5815 141.445
    -2 8 -8 9335.29 722.45
    -2 8 -8 9511.13 782.55
    -2 8 -9 2980.89 408.269
    -2 8 -9 3050.71 423.351
    -2 8 -10 2392.29 278.907
    -2 8 -10 2325.4 345.105
    -2 8 -10 3149.08 408.046
    -2 8 -11 3240.14 310.467
    -2 8 -12 2673.64 255.006
    -2 8 -13 6129.4 364.846
    2 -7 -9 3384.8 382.172
    2 -7 -9 4236.52 380.309
    2 -7 -8 15266.6 1048.19
    2 -7 -8 17673.9 1028.16
    2 -7 -7 1704.91 365.299
    2 -7 -7 1917.42 368.264
    2 -7 -6 155.807 179.674
    2 -7 -6 123.985 207.87
    -2 7 6 99.8267 69.4576
    -2 7 5 9948 593.81
    2 -7 -5 8846.98 855.666
    2 -7 -5 8386.09 882.426
    -2 7 4 4484.84 371.088
    -2 7 3 47.3311 66.1957
    -2 7 2 60213.9 2311.29
    2 -7 -2 46183.8 2802.37
    -2 7 1 23480 1053.21
    -2 7 0 56232 2337.23
    -2 7 0 60815.1 2323.21
    -2 7 -1 1465.42 219.572
    -2 7 -1 1526.52 189.953
    -2 7 -2 235.69 109.221
    -2 7 -2 219.782 68.2338
    -2 7 -2 173.462 79.7601
    -2 7 -3 9598.33 677.445
    -2 7 -3 9933.35 561.583
    -2 7 -3 11354.9 621.287
    -2 7 -4 9820.71 562.666
    -2 7 -4 9886.56 582.514
    -2 7 -5 492.337 163.808
    -2 7 -5 378.978 79.3126
    -2 7 -5 406.902 113.123
    -2 7 -6 6226.53 562.798
    -2 7 -6 5597.47 600.157
    -2 7 -6 6104.74 463.358
    -2 7 -6 6176.79 432.9
    -2 7 -6 6907.19 475.342
    -2 7 -7 738.111 207.671
    -2 7 -7 954.314 270.797
    -2 7 -7 678.837 158.099
    -2 7 -7 537.411 133.166
    -2 7 -8 1388.29 215.436
    -2 7 -8 1220.02 268.804
    -2 7 -8 1282.21 310.418
    -2 7 -8 829.309 175.618
    -2 7 -9 25058.9 1292.51
    -2 7 -9 19240.3 1229.86
    -2 7 -9 20854.2 1103.91
    -2 7 -9 23194 1350.85
    -2 7 -10 218.454 133.382
    -2 7 -11 102.471 79.3489
    -2 7 -12 5504.28 423.813
    -2 7 -13 5452.62 371.286
    -2 7 -13 5062.51 372.41
    2 -6 -10 2998.45 331.899
    2 -6 -9 6013.25 630.9
    2 -6 -9 6932.09 607.014
    2 -6 -8 -30.5967 154.242
    2 -6 -8 -26.6475 170.734
    2 -6 -7 6571.72 723.507
    2 -6 -7 5801.77 677.477
    2 -6 -7 4945.71 520.275
    2 -6 -6 32.8903 159.316
    -2 6 6 79.6273 71.1701
    2 -6 -5 7453.19 763.467
    -2 6 5 6295.88 452.053
    2 -6 -4 15642.1 1021.78
    -2 6 4 16189.3 818.803
    2 -6 -4 13814 1192.49
    2 -6 -3 75.476 235.967
    -2 6 3 31.922 64.8666
    2 -6 -3 20.5566 90.9001
    -2 6 3 87.202 88.5865
    -2 6 2 134.243 95.6673
    -2 6 2 101.143 69.4155
    2 -6 -2 183.226 120.236
    -2 6 1 1758.79 184.963
    -2 6 1 2010.13 216.729
    -2 6 1 1445.45 237.55
    2 -6 -1 1984.41 277.518
    -2 6 0 24194.2 1266.15
    2 -6 0 25543.8 1270.96
    -2 6 0 25872.7 1156.87
    -2 6 0 27789.9 1140.2
    -2 6 -1 176.653 105.408
    -2 6 -1 99.2621 54.4777
    -2 6 -1 217.46 75.9149
    2 -6 1 77.399 67.6298
    -2 6 -2 229.366 76.375
    -2 6 -2 175.232 71.773
    -2 6 -3 6215.99 426.799
    -2 6 -3 7266.04 442.237
    -2 6 -4 7527.59 502.117
    -2 6 -4 8015.81 487.776
    -2 6 -5 831.375 197.454
    -2 6 -5 775.512 106.951
    -2 6 -5 939.02 149.979
    -2 6 -5 1212.5 190.204
    -2 6 -6 353.814 193.578
    -2 6 -6 280.247 151.003
    -2 6 -6 379.075 126.003
    -2 6 -6 191.334 86.6905
    -2 6 -7 8606.43 868.037
    -2 6 -7 10430.4 767.53
    -2 6 -7 10392.3 830.178
    -2 6 -7 10429.2 673.588
    -2 6 -7 9887.22 628.105
    -2 6 -8 66769.8 2861.57
    -2 6 -8 71057.1 2842.35
    -2 6 -9 23728.1 1762.54
    -2 6 -9 34703.3 1594.65
    -2 6 -9 27901.7 1514.12
    -2 6 -9 33292.7 1688.55
    -2 6 -9 28273.2 1413.48
    -2 6 -9 28877.3 1413.03
    -2 6 -10 863.804 363.734
    -2 6 -10 814.406 198.613
    -2 6 -10 996.556 267.217
    -2 6 -10 1001.29 209.03
    -2 6 -11 211.635 130.806
    -2 6 -11 48.3554 98.3026
    -2 6 -12 1233.79 218.3
    -2 6 -13 207.601 100.809
    -2 6 -14 83.8022 49.4888
    2 -5 -11 29.3226 106.518
    2 -5 -10 992.885 285.686
    2 -5 -10 1124.56 274.42
    2 -5 -9 14165.7 1110.03
    2 -5 -9 15898.3 1075.17
    2 -5 -9 13800.7 916.074
    2 -5 -9 14276 991.267
    2 -5 -8 2412.21 453.056
    2 -5 -8 3283.08 448.904
    2 -5 -7 1127.35 274.282
    2 -5 -7 1405.7 348.141
    -2 5 7 1376.59 187.298
    2 -5 -6 6637.41 707.729
    -2 5 6 5952.06 423.17
    2 -5 -6 5798.56 714.545
    2 -5 -6 6448.93 591.371
    2 -5 -5 15267.9 1068.21
    -2 5 5 12103.5 681.263
    2 -5 -5 12944.1 1082.28
    2 -5 -5 13772.9 919.741
    2 -5 -4 6085.42 741.839
    -2 5 4 6477.76 425.421
    2 -5 -4 7468.29 604.53
    -2 5 4 5808.56 463.665
    2 -5 -3 8246.08 872.675
    2 -5 -3 9693.63 667.456
    -2 5 3 9832.99 546.901
    -2 5 2 123205 4538.06
    2 -5 -2 121330 4690.09
    2 -5 -1 165612 6308.97
    -2 5 1 174022 6217.85
    2 -5 0 76666.2 2809.87
    -2 5 0 68577.2 2675.73
    2 -5 1 3976.6 311.608
    -2 5 -1 3550.59 277.989
    2 -5 2 3544.04 278.665
    -2 5 -2 3445.06 286.222
    -2 5 -3 215.316 89.9787
    -2 5 -3 292.148 81.6255
    -2 5 -4 24082.1 1102.24
    -2 5 -4 29287.4 1288.21
    -2 5 -5 31974.8 1630.28
    -2 5 -5 26447.7 1453.57
    -2 5 -5 27992.6 1192.24
    -2 5 -5 34930.5 1439.74
    -2 5 -5 33504.6 1341.76
    -2 5 -6 45823.3 2167.91
    -2 5 -6 47138.8 2336.7
    -2 5 -6 52063.7 1993.94
    -2 5 -6 52923.9 2101.86
    -2 5 -6 48411.2 1997.51
    -2 5 -7 2532.5 373.257
    -2 5 -7 2822.66 482.477
    -2 5 -7 2627.37 285.315
    -2 5 -7 2793.12 368.87
    -2 5 -7 2108.07 401.202
    -2 5 -7 2798.98 399.408
    -2 5 -7 2709.87 295.225
    -2 5 -8 51118.4 2540.03
    -2 5 -8 51887.8 2819.58
    -2 5 -8 55284.8 2364.53
    -2 5 -8 64076.3 2576.76
    -2 5 -8 57822.9 2500.32
    -2 5 -8 63071.3 2674.18
    -2 5 -8 61184.1 2429.22
    -2 5 -8 62525.6 2487.19
    -2 5 -9 10925.2 882.224
    -2 5 -9 10850.2 1092.75
    -2 5 -9 12392.2 776.79
    -2 5 -9 15880.5 909.436
    -2 5 -9 8430.68 1010.85
    -2 5 -9 13551.5 840.381
    -2 5 -9 13205.1 819.156
    -2 5 -9 13464.2 824.363
    -2 5 -9 14382.1 962.346
    -2 5 -10 91.7273 231.209
    -2 5 -10 98.7036 102.881
    -2 5 -10 105.554 112.734
    -2 5 -10 166.048 159.069
    -2 5 -10 16.538 61.2116
    -2 5 -11 7297.07 937.881
    -2 5 -11 10700.1 702.101
    -2 5 -12 9663.21 1040.37
    -2 5 -12 12031.6 715.241
    -2 5 -12 11573.3 706.004
    -2 5 -13 344.016 108.762
    2 -4 -12 309.742 139.613
    2 -4 -11 9692.3 834.422
    2 -4 -11 9849.35 786.275
    2 -4 -11 11896.5 804.985
    2 -4 -10 3128.49 510.944
    2 -4 -10 3353.37 432.272
    2 -4 -10 2857.55 446.618
    2 -4 -9 9632.21 912.934
    2 -4 -9 7980.65 730.344
    2 -4 -9 9410.08 806.274
    2 -4 -8 20157.9 1333.39
    2 -4 -8 18618.4 1326.25
    2 -4 -8 18807.2 1220.92
    2 -4 -7 -24.2479 126.849
    2 -4 -7 -30.2095 163.583
    2 -4 -7 -32.0502 190.115
    2 -4 -7 25.5752 107.273
    2 -4 -6 2655.56 420.759
    2 -4 -6 2469.64 450.35
    -2 4 6 2261.94 225.419
    2 -4 -5 59768 2582.46
    2 -4 -5 52964.6 2682.08
    2 -4 -5 54791.7 2424.19
    -2 4 5 54511.5 2173.32
    2 -4 -4 15.6583 81.9325
    2 -4 -4 57.9661 176.64
    -2 4 4 72.5291 51.6626
    2 -4 -3 60340.2 2521.91
    2 -4 -3 58954.3 2898.35
    -2 4 3 64514.1 2403.62
    2 -4 -2 45797.4 1891.03
    2 -4 -1 2065.33 214.697
    2 -4 0 20563.2 918.975
    2 -4 1 3525.34 256.035
    -2 4 -2 10229 513.358
    -2 4 -3 24120.6 1104.95
    -2 4 -4 2605.88 302.842
    -2 4 -5 4635.27 488.829
    -2 4 -5 4289.26 457.162
    -2 4 -6 27728.8 1455.47
    -2 4 -6 32329.1 1602.67
    -2 4 -6 27697.2 1320.14
    -2 4 -6 30636 1291.39
    -2 4 -6 27091.6 1568.49
    -2 4 -7 38337.1 2154.85
    -2 4 -7 38915.6 1949.95
    -2 4 -7 40108.9 1922.73
    -2 4 -7 43260.7 1777.49
    -2 4 -7 35548.3 2117.38
    -2 4 -7 43788.1 2004.14
    -2 4 -7 45299.1 1905.53
    -2 4 -7 42261.1 1833.05
    -2 4 -8 1813.99 428.603
    -2 4 -8 1393.01 300.035
    -2 4 -8 2607.97 339.899
    -2 4 -8 2180.94 265.501
    -2 4 -8 1477.07 398.252
    -2 4 -8 1912.98 271.81
    -2 4 -8 2325.78 347.53
    -2 4 -8 2124.65 293.11
    -2 4 -8 2189.9 290.24
    -2 4 -9 5111.83 739.637
    -2 4 -9 5017.68 570.69
    -2 4 -9 6562.42 528.246
    -2 4 -9 5885.71 484.159
    -2 4 -9 4838.99 750.63
    -2 4 -9 6897.77 601.304
    -2 4 -9 6043.17 510.644
    -2 4 -9 6800.12 545.745
    -2 4 -10 25513.2 1841.39
    -2 4 -10 25550.8 1473.53
    -2 4 -10 27100.9 1323.04
    -2 4 -10 28022.3 1312.56
    -2 4 -11 8702.16 1023.17
    -2 4 -11 8205.26 744.918
    -2 4 -11 9885.16 678.386
    -2 4 -11 11224.7 725.245
    -2 4 -12 1586.34 462.25
    -2 4 -12 1856.96 253.929
    -2 4 -12 1894.74 271.48
    -2 4 -12 2461.82 299.684
    -2 4 -13 934.051 355.797
    2 -3 -12 2516.22 343.911
    2 -3 -12 2088.2 370.473
    2 -3 -11 673.214 226.943
    2 -3 -11 631.902 258.034
    2 -3 -11 521.368 254.569
    2 -3 -10 39402 2203.04
    2 -3 -10 37359.3 2057.47
    2 -3 -10 42932.8 2122.06
    2 -3 -10 41680 2144.61
    2 -3 -9 5619.12 637.434
    2 -3 -9 5829.87 702.579
    2 -3 -9 5694.95 643.156
    2 -3 -8 6547.12 702.524
    2 -3 -8 6445.52 684.246
    2 -3 -8 6332.71 629.848
    2 -3 -7 7361.47 703.489
    2 -3 -7 7463.52 654.256
    2 -3 -7 8036.66 750.282
    2 -3 -6 2695.92 343.314
    2 -3 -6 3231.13 472.778
    -2 3 6 2561.97 224.966
    2 -3 -5 15577.3 1078.97
    -2 3 5 16251 746.047
    2 -3 -4 51496.9 2161.7
    2 -3 -4 54244.2 2461.98
    -2 3 3 7190.3 686.718
    -2 3 3 6558.76 468.961
    2 -3 -3 7513.65 464.119
    -2 3 2 5140.45 606.517
    -2 3 2 5831.45 473.542
    -2 3 1 27381 1633.62
    -2 3 1 30861.1 1464.39
    -2 3 0 36806.6 1635.03
    -2 3 0 27242.8 1710.42
    -2 3 -1 124096 4865.43
    -2 3 -2 1857.58 198.068
    -2 3 -2 1863.22 412.767
    -2 3 -2 2105.97 324.919
    -2 3 -3 86025.5 3234.1
    -2 3 -3 75782.7 3669.65
    -2 3 -4 17419 956.638
    -2 3 -5 456.513 164.952
    -2 3 -6 29555 1509.67
    -2 3 -6 30354.6 1603.03
    -2 3 -6 30948.6 1680.05
    -2 3 -6 31877.6 1694.87
    -2 3 -7 29588.6 1565.09
    -2 3 -7 29712.8 1641.99
    -2 3 -7 29147.6 1732.05
    -2 3 -7 27503.6 1761.8
    -2 3 -7 31205.2 1382.28
    -2 3 -7 32796.7 1538.41
    -2 3 -7 33117.9 1506.03
    -2 3 -7 29661.8 1446.29
    -2 3 -8 72.9036 140.171
    -2 3 -8 194.057 164.514
    -2 3 -8 35.791 166.035
    -2 3 -8 -42.721 169.01
    -2 3 -8 139.805 89.7037
    -2 3 -8 186.67 116.817
    -2 3 -8 224.904 105.544
    -2 3 -9 528.114 220.375
    -2 3 -9 890.164 335.963
    -2 3 -9 832.336 208.639
    -2 3 -9 942.157 374.501
    -2 3 -9 813.888 183.625
    -2 3 -9 994.388 198.793
    -2 3 -9 918.048 205.859
    -2 3 -10 1825.37 505.759
    -2 3 -10 1673.28 344.912
    -2 3 -10 1477.61 425.265
    -2 3 -10 1763.54 265.864
    -2 3 -10 878.278 403.321
    -2 3 -10 1821.59 252.069
    -2 3 -10 2099.96 298.075
    -2 3 -11 99.6216 295.51
    -2 3 -11 76.3972 155.28
    -2 3 -11 137.222 112.6
    -2 3 -11 210.365 125.08
    -2 3 -12 7007.41 543.184
    -2 3 -12 7247.81 533.615
    -2 3 -13 9341.28 596.656
    2 -2 -13 1620.42 318.359
    2 -2 -13 1785.42 284.371
    2 -2 -12 1369.18 306.241
    2 -2 -12 1306.38 347.362
    2 -2 -12 1210.42 287.372
    2 -2 -11 7478.63 821.885
    2 -2 -11 9087.11 777.417
    2 -2 -11 7501.28 757.616
    2 -2 -11 8572.51 823.729
    2 -2 -10 315.044 220.502
    2 -2 -10 258.509 226.153
    2 -2 -10 290.527 227.327
    2 -2 -10 369.186 221.335
    2 -2 -9 13551.4 1096.86
    2 -2 -9 15601.5 1080.13
    2 -2 -9 13827.1 990.114
    2 -2 -8 5409.61 609.005
    2 -2 -8 4783.66 554.11
    2 -2 -8 5936.85 572.234
    2 -2 -7 1834.26 351.798
    2 -2 -7 2288.66 317.21
    2 -2 -6 5094.73 516.69
    2 -2 -6 4688.54 414.806
    -2 2 5 196.181 157.275
    2 -2 -5 178.984 152.456
    2 -2 -5 266.598 108.714
    2 -2 -5 62.3088 179.732
    -2 2 4 17533.5 1122.71
    -2 2 4 31948.4 1500.75
    -2 2 3 13463.1 932.281
    -2 2 3 9688.47 758.138
    -2 2 2 16667 1116.4
    -2 2 2 16498.9 1064.06
    -2 2 1 38663.4 2031
    -2 2 1 48733.3 2182.07
    -2 2 0 24467.5 1517.81
    -2 2 0 39206.5 1784.46
    -2 2 -1 33817.8 1854.71
    -2 2 -2 1577.4 379.109
    -2 2 -2 3391.94 473.945
    -2 2 -3 46808.8 2835.73
    -2 2 -3 94996.1 3179.59
    -2 2 -4 52752.1 2079.55
    -2 2 -4 34448.3 2170.64
    -2 2 -5 64816.4 2950.79
    -2 2 -5 88563.7 3200.5
    2 -2 5 60070.8 3079.24
    -2 2 -5 82541 3380.24
    -2 2 -6 7766.98 711.512
    -2 2 -6 8413.61 739.583
    -2 2 -6 9143.09 800.009
    -2 2 -7 1374.42 240.14
    -2 2 -7 1029.18 270.028
    -2 2 -7 772.584 274.663
    -2 2 -7 788.039 289.809
    -2 2 -7 966.351 172.786
    -2 2 -7 968.529 191.86
    -2 2 -7 1013.09 199.611
    -2 2 -8 23499.1 1203.26
    -2 2 -8 18643.9 1267.86
    -2 2 -8 16372.6 1310.81
    -2 2 -8 19431.4 1097.13
    -2 2 -8 18230.5 1482.35
    -2 2 -8 19680.2 1047.57
    -2 2 -8 22325.5 1093.92
    -2 2 -8 19970.2 1074.95
    -2 2 -9 6620.85 698.966
    -2 2 -9 6176.53 783.575
    -2 2 -9 5714.66 881.712
    -2 2 -9 7563.8 570.354
    -2 2 -9 7749.48 553.445
    -2 2 -9 7697.13 600.287
    -2 2 -10 8586.42 782.099
    -2 2 -10 8211.59 918.255
    -2 2 -10 9170.48 658.935
    -2 2 -10 7878.84 1055.19
    -2 2 -10 9415.62 677.357
    -2 2 -11 18345.8 1238.07
    -2 2 -11 19677 1501.82
    -2 2 -11 20929.5 1135.24
    -2 2 -11 23175.4 1142.87
    -2 2 -12 11411.7 723.895
    -2 2 -13 9053.68 893.539
    -2 2 -13 8409.99 549.78
    2 -1 -14 9725.49 633.655
    2 -1 -13 1905.36 331.663
    2 -1 -12 27613.5 1791.78
    2 -1 -12 35850 1737.57
    2 -1 -11 44424.4 2400.19
    2 -1 -11 43138 2439.63
    2 -1 -11 49840.6 2297.88
    2 -1 -10 590.458 246.707
    2 -1 -10 431.069 241.523
    2 -1 -9 20701.2 1377.42
    2 -1 -9 19411.7 1208.07
    2 -1 -9 22934.9 1319.53
    2 -1 -8 32.7865 82.6711
    2 -1 -8 59.6768 87.9795
    2 -1 -8 182.24 142.453
    2 -1 -7 3275.96 340.794
    2 -1 -7 3291.8 352.547
    2 -1 -7 3292.28 403.757
    2 -1 -7 3698.95 359.107
    2 -1 -6 58955 2572.65
    2 -1 -6 60741.5 2406.75
    2 -1 -6 59252.7 2274.42
    -2 1 5 142751 6677.53
    2 -1 -5 234157 7080.11
    -2 1 4 -39.4258 123.259
    2 -1 -4 26.9152 188.156
    2 -1 -3 5929.41 649.857
    2 -1 -2 13031.1 959.265
    -2 1 1 557.458 290.719
    -2 1 0 14496.1 1097
    -2 1 -1 36606.7 2065.48
    2 -1 2 10294.1 815.894
    -2 1 -3 8859.82 804.754
    2 -1 3 6927.72 636.107
    -2 1 -4 810.46 300.17
    2 -1 4 1130.66 274.952
    -2 1 -4 1729.19 355.923
    -2 1 -5 1546.52 277.061
    -2 1 -5 1662.1 380.078
    2 -1 5 1334.07 276.187
    -2 1 -6 5371.21 571.409
    -2 1 -6 4333.2 537.229
    -2 1 -6 5259.79 565.994
    -2 1 -6 6475.47 684.858
    -2 1 -7 27838.4 1662.66
    -2 1 -7 24990.6 1630.29
    -2 1 -7 27981.3 1679.79
    -2 1 -7 32298.8 1911.04
    -2 1 -7 30085.5 1392.32
    -2 1 -7 28468.1 1413.74
    -2 1 -8 13515.7 1121.9
    -2 1 -8 13408.1 1062.83
    -2 1 -8 14742.2 870.262
    -2 1 -8 13904.1 827.616
    -2 1 -8 15379.7 912.994
    -2 1 -9 16768.5 1195.13
    -2 1 -9 15777.4 1297.96
    -2 1 -9 17431.4 1003.12
    -2 1 -9 18744.1 1034.91
    -2 1 -10 40814.3 1878.38
    -2 1 -10 42771.7 1862.42
    -2 1 -11 4197.31 528.089
    -2 1 -11 3791.99 607.44
    -2 1 -11 4493.89 438.374
    -2 1 -11 5753.19 441.441
    -2 1 -12 4264.88 667.227
    -2 1 -12 4673.02 412.312
    -2 1 -13 1160.05 334.342
    -2 1 -13 1420.69 194.798
    2 0 -14 8123.35 680.579
    2 0 -13 19861.3 1242.19
    2 0 -13 17979.8 1249.34
    2 0 -12 1804.96 405.012
    2 0 -12 2404.53 432.792
    2 0 -11 3659.95 533.556
    2 0 -11 3058.49 536.444
    2 0 -11 4176.97 507.611
    2 0 -10 27703.8 1767.27
    2 0 -10 31202.2 1628.94
    2 0 -10 30280.7 1531.73
    2 0 -10 29721.2 1741.86
    2 0 -9 39617.8 1919.12
    2 0 -9 40573 1962.26
    2 0 -9 41394.2 1887.16
    2 0 -8 1208.03 250.153
    2 0 -8 1351.89 231.994
    2 0 -8 1713.63 255.849
    2 0 -7 33.1632 111.389
    2 0 -7 149.699 91.5021
    2 0 -7 188.027 95.9863
    2 0 -6 1700.67 241.852
    2 0 -6 1903.65 331.278
    2 0 -5 77857.1 3404.16
    2 0 -4 1081.53 298.267
    2 0 -3 23294.6 1328.43
    2 0 -2 86945.2 3192.13
    2 0 -1 168043 5845.79
    2 0 -1 139767 6297.91
    2 0 0 133128 4666
    2 0 0 112757 5113.16
    2 0 1 76749.6 2701.99
    2 0 1 60827.9 3102.21
    2 0 2 5584.84 539.129
    -2 0 -3 10972.7 997.125
    2 0 3 8217.12 685.478
    -2 0 -4 92797.7 2995.56
    2 0 4 63757.2 2337.39
    -2 0 -5 1042.85 254.197
    -2 0 -5 409.697 225.385
    -2 0 -6 4895.1 538.762
    -2 0 -6 5127.97 574.201
    -2 0 -6 5519.85 452.305
    -2 0 -7 828.173 269.642
    -2 0 -7 686.291 289.331
    -2 0 -7 912.08 174.697
    -2 0 -8 4984.41 656.366
    -2 0 -8 5112.78 649.976
    -2 0 -8 5778.93 813.949
    -2 0 -8 6269.17 515.599
    -2 0 -9 3509.49 516.217
    -2 0 -9 4098.14 615.044
    -2 0 -9 4485.63 777.673
    -2 0 -9 4605.36 450.76
    -2 0 -9 4053.34 408.012
    -2 0 -10 12349.4 1131.62
    -2 0 -10 14893.2 905.394
    -2 0 -10 14221.7 814.236
    -2 0 -11 7203.97 695.961
    -2 0 -11 8387.21 853.088
    -2 0 -11 8682.99 621.791
    -2 0 -12 7794.71 848.623
    -2 0 -12 7581.16 527.855
    -2 0 -13 1703.92 332.479
    -2 0 -13 2517.09 228.936
    2 1 -15 3471.52 324.039
    2 1 -14 6378.79 625.68
    2 1 -14 8405.69 651.167
    2 1 -13 4579.83 551.538
    2 1 -13 4615.79 590.977
    2 1 -12 2438.63 472.403
    2 1 -12 2877.91 464.695
    2 1 -11 18714.8 1138.68
    2 1 -11 16688.5 1265.89
    2 1 -10 66178.7 2765.47
    2 1 -10 62317.3 2689.35
    2 1 -10 59082.1 2675.68
    2 1 -10 58721.9 2897.01
    2 1 -9 8883.05 682.241
    2 1 -9 10194.4 691.118
    2 1 -9 8543.79 645.266
    2 1 -9 7972.99 615.593
    2 1 -8 2596.21 296.561
    2 1 -8 2956.56 346.987
    2 1 -8 2872.28 334.568
    2 1 -7 18062.7 951.242
    2 1 -7 18053.1 985.903
    2 1 -7 20266 999.123
    2 1 -7 17145.3 960.552
    2 1 -6 26295.7 1418.79
    2 1 -5 18249.7 823.658
    2 1 -5 15820.3 1067.56
    2 1 -4 43.0735 50.2143
    2 1 -4 121.015 179.067
    2 1 -3 18513.8 802.422
    2 1 -3 15121.5 1079.59
    2 1 -2 74726.4 2813.67
    2 1 -1 3415.71 247.742
    2 1 -1 1775.83 353.562
    2 1 0 10028.8 495.254
    2 1 0 5438.25 608.155
    2 1 1 39966.5 1439.68
    2 1 1 25888.1 1667.95
    2 1 2 4113.63 238.727
    2 1 2 2822.91 400.347
    -2 -1 -2 2646.13 571.042
    -2 -1 -3 102129 4602.51
    2 1 3 96614.9 3968.06
    -2 -1 -4 8193.8 687.271
    -2 -1 -4 7147.34 799.082
    2 1 4 7166.81 568.122
    -2 -1 -5 9677.22 741.337
    -2 -1 -5 10889.2 866.71
    -2 -1 -5 10396.2 678.685
    -2 -1 -6 1788.01 341.608
    -2 -1 -6 2167.04 439.034
    -2 -1 -6 1883.08 286.902
    -2 -1 -7 1195.86 312.985
    -2 -1 -7 1380.2 369.437
    -2 -1 -7 1639.09 416.321
    -2 -1 -7 1445.51 261.061
    -2 -1 -8 4680.68 632.345
    -2 -1 -8 4390.97 615.695
    -2 -1 -8 5853.77 745.596
    -2 -1 -8 5886.95 824.682
    -2 -1 -8 5716.74 478.021
    -2 -1 -9 11152 1034.7
    -2 -1 -9 11586.5 1241.27
    -2 -1 -9 13428.4 849.945
    -2 -1 -9 12155.5 735.221
    -2 -1 -10 921.068 301.343
    -2 -1 -10 613.716 180.106
    -2 -1 -11 1234.95 218.037
    -2 -1 -12 2006.63 394.296
    -2 -1 -12 2394.6 249.487
    -2 -1 -13 2719.66 198.22
    2 2 -15 326.149 122.046
    2 2 -14 4578.48 478.049
    2 2 -13 181.855 170.467
    2 2 -13 147.632 189.267
    2 2 -12 2917.96 396.291
    2 2 -12 3408.29 498.355
    2 2 -11 25303.6 1353.76
    2 2 -11 22115.4 1303.33
    2 2 -11 24336.8 1485.03
    2 2 -10 25129.4 1335.57
    2 2 -10 23062.1 1299.5
    2 2 -10 24682.3 1473.8
    2 2 -9 3027.29 365.184
    2 2 -9 3318.33 379.099
    2 2 -9 2992.37 363.12
    2 2 -9 2245.83 371.16
    2 2 -8 363.567 134.735
    2 2 -8 398.503 115.09
    2 2 -8 491.793 140.859
    2 2 -7 6314.07 455.522
    2 2 -7 5564.42 433.279
    2 2 -6 150116 5877.15
    2 2 -5 48196.4 1891.76
    2 2 -5 42328.8 2133.44
    2 2 -4 8589.89 514.596
    2 2 -4 6720.35 633.37
    2 2 -3 4036.07 323.062
    2 2 -3 2199.34 366.816
    2 2 -2 2038.08 203.559
    2 2 -1 212037 7385.53
    2 2 -1 184759 7731.21
    2 2 0 87.6552 50.0146
    2 2 0 318.083 185.187
    2 2 1 17735.8 779.701
    2 2 1 17048 1048.54
    2 2 2 6298.16 343.802
    2 2 2 5704.84 527.883
    2 2 3 62346 2552.01
    -2 -2 -3 49197.5 2950.1
    -2 -2 -4 1365.32 256.746
    -2 -2 -4 1780.94 270.943
    -2 -2 -4 1592.67 393.477
    -2 -2 -5 25202.3 1431.02
    -2 -2 -5 26390.3 1360.3
    -2 -2 -6 24681.7 1589
    -2 -2 -6 27902.4 1722.82
    -2 -2 -6 24877.2 1333.88
    -2 -2 -7 76770.8 3673.4
    -2 -2 -7 84934.1 3898.4
    -2 -2 -7 83848.4 3988.11
    -2 -2 -7 85655.3 3492.37
    -2 -2 -8 17350 1272.21
    -2 -2 -8 19124 1411.91
    -2 -2 -8 18598.6 1501.27
    -2 -2 -8 16109.9 895.656
    -2 -2 -9 737.368 292.214
    -2 -2 -9 1028.31 225.653
    -2 -2 -10 1097.75 217.101
    -2 -2 -11 3595.26 336.333
    -2 -2 -12 4020.74 451.676
    -2 -2 -12 4893.64 321.742
    2 3 -15 9327.61 567.423
    2 3 -14 2814.69 353.141
    2 3 -13 6696.85 584.205
    2 3 -13 6336.61 603.012
    2 3 -12 980.796 281.303
    2 3 -12 990.639 255.454
    2 3 -12 699.615 255.214
    2 3 -12 710.086 216.79
    2 3 -11 11973.3 1004.28
    2 3 -11 13613.1 913.955
    2 3 -11 11635.1 852.763
    2 3 -11 12898.1 958.683
    2 3 -10 3325.26 389.937
    2 3 -10 3111.47 391.129
    2 3 -10 2571.26 365.851
    2 3 -10 2926.92 426.166
    2 3 -9 2694.86 326.507
    2 3 -9 1635.66 303.31
    2 3 -8 538.302 165.763
    2 3 -8 668.068 158.888
    2 3 -8 660.171 149.486
    2 3 -8 793.947 176.756
    2 3 -7 9970.74 602.661
    2 3 -7 8950.19 565.403
    2 3 -7 10629.2 591.917
    2 3 -7 6600.72 555.097
    2 3 -7 7480.69 532.841
    2 3 -6 132.723 89.115
    2 3 -5 1012.91 188.789
    2 3 -4 3307.12 314.036
    2 3 -4 2975.6 414.334
    2 3 -3 63589.7 2508.25
    2 3 -2 234017 8517.67
    2 3 -2 237391 8863.31
    2 3 -1 58399.5 2323.7
    2 3 -1 60269 2642.96
    2 3 0 43871.9 1820.15
    2 3 0 47418.6 2132.19
    2 3 1 568.671 113.227
    -2 -3 -2 15423.7 1470.84
    2 3 2 16992.3 952.931
    -2 -3 -3 2590.69 350.955
    -2 -3 -3 2154.79 517.133
    -2 -3 -4 3661.43 448.216
    -2 -3 -4 4076.44 536.199
    -2 -3 -5 28778.8 1646.86
    -2 -3 -5 34183.7 1918.67
    -2 -3 -5 31105.7 1606.28
    -2 -3 -6 42675.1 2286.94
    -2 -3 -6 49545.2 2553.85
    -2 -3 -6 45968.4 2507.5
    -2 -3 -6 47329.7 2202.09
    -2 -3 -7 64.8989 181.515
    -2 -3 -7 39.6768 207.597
    -2 -3 -7 211.503 196.188
    -2 -3 -7 114.582 132.161
    -2 -3 -8 10231 928.689
    -2 -3 -8 11254.4 1041.55
    -2 -3 -8 11464.4 809.344
    -2 -3 -9 759.149 186.127
    -2 -3 -10 80.9156 84.3701
    -2 -3 -11 6673.97 422.207
    2 4 -14 5570.09 456.899
    2 4 -13 1487.52 267.449
    2 4 -13 1414.65 279.047
    2 4 -12 6449.36 567.641
    2 4 -12 6132.76 580.731
    2 4 -12 6204.56 660.054
    2 4 -12 5921.36 566.834
    2 4 -12 6508.06 585.081
    2 4 -11 12855.9 845.994
    2 4 -11 12313.3 870.767
    2 4 -11 12695.7 1020.6
    2 4 -11 11725.3 844.921
    2 4 -11 11693.3 851.029
    2 4 -10 24877.3 1425.19
    2 4 -10 25651.4 1421.49
    2 4 -10 27530.8 1656.92
    2 4 -9 358.448 142.758
    2 4 -9 437.183 151.391
    2 4 -9 430.538 143.315
    2 4 -8 907.526 195.426
    2 4 -8 695.752 158.992
    2 4 -8 723.855 131.057
    2 4 -8 1284.08 204.774
    2 4 -7 5429.97 443.343
    2 4 -7 5208.91 376.2
    2 4 -7 5767.69 476.48
    2 4 -7 6050.42 432.81
    2 4 -7 5427.8 429.077
    2 4 -6 18572.1 886.713
    2 4 -6 19847.2 990.253
    -2 -4 6 13943.2 1024.68
    2 4 -6 13751.8 857.527
    2 4 -5 22731.3 1084.58
    2 4 -5 21721.3 1083.21
    2 4 -4 79739.4 2898.4
    2 4 -4 64156.3 2845.24
    2 4 -3 191.432 94.655
    2 4 -2 76207.1 2777.1
    2 4 -2 61930.4 2729.7
    2 4 -1 18561.4 892.17
    2 4 -1 14201.3 841.579
    2 4 0 2801.39 287.353
    2 4 0 2442.19 280.936
    2 4 1 1461.5 205.591
    2 4 1 1054.96 185.345
    -2 -4 -2 12792.9 848.246
    2 4 2 12331.9 675.307
    -2 -4 -2 13688 943.575
    2 4 2 11506.9 662.954
    -2 -4 -3 523.738 184.739
    2 4 3 850.208 129.038
    -2 -4 -4 3437.37 464.774
    -2 -4 -5 20052.6 1337.89
    -2 -4 -5 25901.5 1645.15
    -2 -4 -5 25127.3 1575.18
    -2 -4 -5 21370.4 1298.14
    -2 -4 -6 8073.43 793.438
    -2 -4 -6 9301.77 924.442
    -2 -4 -6 8551.09 881.782
    -2 -4 -6 9786.45 771.015
    -2 -4 -7 12539.2 1036.03
    -2 -4 -7 14599.1 1174.71
    -2 -4 -7 15187.8 967.978
    -2 -4 -8 1026.22 325.974
    -2 -4 -9 1407.58 219.241
    -2 -4 -10 9.51221 60.9459
    2 5 -14 1009.23 201.806
    2 5 -13 2607.12 354.827
    2 5 -13 2394.17 358.326
    2 5 -12 1284.98 252.718
    2 5 -12 1496.35 289.69
    2 5 -12 1119.81 295.863
    2 5 -12 959.944 234.32
    2 5 -11 410.164 164.116
    2 5 -11 92.5632 172.809
    2 5 -11 281.426 148.574
    2 5 -10 1104.01 243.739
    2 5 -10 948.172 295.379
    2 5 -9 83.7255 81.1965
    2 5 -9 178.842 122.559
    2 5 -8 7899.96 596.365
    2 5 -8 7619.07 505.585
    2 5 -8 7753.57 601.975
    2 5 -8 9500.93 584.342
    2 5 -8 9092.41 555.476
    2 5 -8 6036.25 667.789
    2 5 -7 5429.3 519.664
    2 5 -7 5274.74 444.029
    2 5 -7 5124.62 389.752
    2 5 -7 6370.01 552.568
    -2 -5 7 4426.19 574.008
    2 5 -7 5351.77 428.79
    2 5 -6 9487.37 581.097
    2 5 -6 8357.9 527.903
    2 5 -6 9860.55 714.202
    2 5 -6 8581.88 584.898
    2 5 -5 169.117 128.997
    2 5 -5 136.789 101.636
    2 5 -5 95.1671 80.0326
    2 5 -4 5250.72 454.28
    -2 -5 4 4614.64 453.308
    2 5 -4 5310.81 436.238
    2 5 -3 28120.6 1363.78
    -2 -5 3 27551.1 1397.88
    2 5 -3 28016.9 1374.67
    2 5 -3 27459.2 1319.67
    2 5 -2 -15.8785 70.2062
    2 5 -2 81.7237 85.1671
    2 5 -1 13722.5 815.136
    2 5 -1 13242.5 766.677
    2 5 0 65.4546 57.0974
    2 5 0 109.577 84.8394
    2 5 0 178.264 87.2873
    2 5 1 2513.99 239.95
    2 5 1 3001.31 323.2
    2 5 1 2617.52 271.268
    -2 -5 -1 2482.86 420.909
    -2 -5 -2 1921.13 347.207
    2 5 2 2636.63 247.09
    -2 -5 -2 2878.24 448.051
    2 5 2 2930.24 276.872
    -2 -5 -3 5111.24 572.526
    -2 -5 -4 5347.5 608.117
    -2 -5 -4 7545.86 828.032
    -2 -5 -5 25251.6 1547.66
    -2 -5 -5 30389.9 1799.21
    -2 -5 -5 26749.5 1644.87
    -2 -5 -5 27903.3 1523.6
    -2 -5 -6 20110 1342.63
    -2 -5 -6 23892.7 1540.61
    -2 -5 -6 24734.6 1336.62
    -2 -5 -7 23276.6 1476.29
    -2 -5 -7 24423.1 1284.45
    -2 -5 -8 49.0098 141.272
    -2 -5 -9 655.89 131.054
    -2 -5 -10 632.516 86.3129
    2 6 -14 3072.13 314.184
    2 6 -13 393.105 171.358
    2 6 -13 496.366 178.423
    2 6 -12 2308.26 310.957
    2 6 -12 2089.73 326.334
    2 6 -12 2507.65 406.099
    2 6 -12 2183.61 309.792
    2 6 -11 4353.72 432.704
    2 6 -11 4310.32 538.886
    2 6 -11 3393.83 416.486
    2 6 -10 876.089 211.122
    2 6 -9 8118.91 606.925
    2 6 -9 6272.88 551.987
    2 6 -9 8313.6 500.017
    2 6 -9 6533.67 694.615
    -2 -6 8 124.376 151.224
    2 6 -8 414.265 117.595
    2 6 -8 465.011 152.673
    2 6 -8 326.041 148.679
    2 6 -8 562.542 134.954
    2 6 -8 471.419 315.276
    2 6 -7 8431.86 566.545
    2 6 -7 6901.84 496.883
    2 6 -7 8809.45 721.02
    2 6 -7 8209.91 696.41
    -2 -6 7 5505.23 691.95
    2 6 -7 8051.21 542.522
    2 6 -7 6162.36 643.244
    2 6 -6 15423.9 862.484
    2 6 -6 20470.5 1179.88
    2 6 -6 16683.7 914.998
    2 6 -6 19454.3 922.173
    2 6 -6 14937.1 1047.38
    2 6 -5 1273.2 188.191
    2 6 -5 1715.45 273.636
    2 6 -5 1402.49 303.273
    2 6 -5 1047.12 194.263
    2 6 -5 1116.65 197.178
    2 6 -5 886.093 220.71
    2 6 -4 20303.4 1146.24
    -2 -6 4 18301.5 1148.03
    2 6 -3 24878.5 1134.28
    2 6 -3 22860.9 1263.92
    2 6 -3 25468.7 1200.06
    2 6 -3 25866.4 1266.17
    2 6 -2 864.581 152.28
    2 6 -2 981.762 180.038
    2 6 -2 784.636 189.052
    2 6 -1 367.519 100.84
    2 6 -1 272.286 109.315
    2 6 -1 276.681 124.161
    2 6 0 2118.49 234.843
    2 6 0 2184.01 302.148
    2 6 0 2244.74 256.562
    2 6 1 68.7131 79.6645
    -2 -6 -1 30.9914 150.103
    2 6 1 31.952 53.7016
    2 6 1 11.5135 62.3544
    -2 -6 -2 6660.95 686.763
    -2 -6 -2 7947.94 780.627
    -2 -6 -3 10137.1 844.609
    -2 -6 -4 1023.99 273.581
    -2 -6 -4 1840.31 416.486
    -2 -6 -4 1360.98 288.843
    -2 -6 -5 5456.72 655.426
    -2 -6 -5 6315.82 579.066
    -2 -6 -6 7377.19 709.389
    -2 -6 -6 8193.67 622.918
    -2 -6 -7 150.577 134.873
    -2 -6 -7 440.167 142.977
    -2 -6 -8 -8.52485 57.1615
    2 7 -14 1402.83 188.983
    2 7 -13 610.051 163.763
    2 7 -12 810.422 180.8
    2 7 -12 746.087 191.642
    2 7 -12 797.671 229.221
    2 7 -11 4259.23 396.116
    2 7 -11 2658.7 356.004
    2 7 -10 7783.39 582.423
    2 7 -10 7053.36 687.989
    -2 -7 9 693.296 251.244
    2 7 -9 1235.85 221.875
    2 7 -9 883.711 250.634
    -2 -7 8 1122.23 329.755
    2 7 -8 2180.86 276.112
    2 7 -8 2140.7 251.527
    2 7 -8 1746.46 303.773
    2 7 -8 1980.26 363.03
    2 7 -7 4580.58 392.8
    2 7 -7 3818.07 357.825
    2 7 -7 5494.92 639.388
    2 7 -7 5053.69 552.884
    -2 -7 7 3090.7 531.781
    2 7 -7 4551.33 389.682
    2 7 -7 3903.41 485.402
    2 7 -6 3861.95 356.573
    2 7 -6 4496.64 536.012
    2 7 -6 4446.06 389.189
    2 7 -6 4361.86 378.357
    2 7 -6 3720.71 454.537
    2 7 -5 28734.5 1387.63
    2 7 -5 25663 1506.43
    2 7 -5 39308.3 1862.84
    2 7 -5 32176.5 1449.89
    2 7 -5 34255.3 1483.85
    2 7 -5 29693.6 1555.57
    2 7 -4 17177.9 1073.6
    2 7 -4 19869.5 1033.31
    2 7 -4 19288.7 1079.11
    2 7 -3 663.448 145.477
    2 7 -3 365.55 156.591
    2 7 -3 515.122 145.495
    2 7 -2 11976.4 695.162
    2 7 -2 10899.7 793.584
    2 7 -2 13588.7 743.04
    2 7 -1 105.824 67.9683
    2 7 -1 137.032 98.8112
    2 7 -1 260.912 114.019
    -2 -7 0 12740.6 1029.8
    2 7 0 12212.5 680.487
    2 7 0 10581.6 762.887
    2 7 0 13096.1 704.852
    -2 -7 -1 101.536 166.679
    -2 -7 -1 246.929 202.592
    2 7 1 300.555 90.4448
    2 7 1 222.048 90.3233
    -2 -7 -2 465.387 195.814
    2 7 2 1017.81 150.663
    -2 -7 -3 705.494 262.598
    -2 -7 -4 4110.92 443.944
    -2 -7 -4 4442.24 547.52
    -2 -7 -5 9527.03 759.825
    2 7 5 9114.85 524.951
    -2 -7 -5 10211.5 677.393
    -2 -7 -6 890.523 212.042
    -2 -7 -6 1254.03 193.349
    2 8 -13 29.6401 66.2556
    2 8 -12 26.1664 91.4644
    2 8 -11 143.239 94.5715
    2 8 -11 196.511 142.872
    2 8 -10 4404 373.64
    2 8 -10 3928.69 456.998
    -2 -8 9 -54.3189 169.821
    2 8 -9 -25.1512 76.646
    2 8 -9 -22.5201 125.948
    -2 -8 8 63.917 161.104
    2 8 -8 23.778 72.457
    2 8 -8 11.3013 61.1981
    2 8 -8 -22.2898 124.657
    -2 -8 7 104.238 194.328
    2 8 -7 50.4405 131.951
    2 8 -7 61.5032 72.9928
    2 8 -7 42.9332 103.988
    -2 -8 6 649.752 290.756
    2 8 -6 768.562 235.378
    2 8 -6 582.105 153.976
    2 8 -6 680.375 199.056
    2 8 -6 585.618 142.984
    2 8 -5 6030.79 471.521
    2 8 -5 6737.79 602.862
    2 8 -5 7827.19 717.709
    2 8 -5 7661.04 535.818
    2 8 -5 6846.93 558.813
    2 8 -4 864.073 210.317
    2 8 -4 860.54 166.291
    2 8 -4 973.767 279.596
    2 8 -4 1225.71 197.375
    2 8 -4 1091.42 209.837
    2 8 -3 141.572 109.762
    2 8 -3 263.011 99.3279
    2 8 -3 264.033 112.799
    2 8 -3 168.229 102.809
    -2 -8 2 277.421 232.527
    2 8 -2 84.6293 65.4903
    2 8 -2 77.4604 89.8151
    2 8 -2 35.8829 68.9737
    2 8 -2 -15.2252 90.3297
    -2 -8 1 3523.96 551.738
    2 8 -1 5159.66 386.075
    -2 -8 0 1240.38 334.095
    2 8 0 1596.11 238.588
    2 8 1 4067.35 364.764
    2 8 2 4394.75 362.098
    -2 -8 -3 -113.784 155.871
    -2 -8 -3 -33.7407 113.121
    2 8 3 29.712 63.4584
    -2 -8 -4 521.324 180.648
    -2 -8 -4 622.337 158.444
    2 8 4 586.321 109.611
    -2 -8 -5 550.074 147.282
    -2 -8 -5 916.929 153.868
    2 8 5 694.992 88.3048
    2 9 -12 87.2879 62.8346
    2 9 -11 842.36 152.828
    2 9 -10 233.015 80.451
    -2 -9 9 -65.9326 165.488
    -2 -9 8 54.5191 170.454
    -2 -9 7 974.015 303.407
    2 9 -7 1202.15 259.351
    2 9 -6 15230.9 995.256
    2 9 -6 16150.6 803.025
    -2 -9 5 131.241 224.731
    2 9 -5 -47.3064 128.081
    2 9 -5 -11.8464 70.271
    -2 -9 4 1855.57 430.116
    2 9 -4 2634.43 386.754
    2 9 -4 2442.67 257.138
    2 9 -4 2329.65 268.06
    2 9 -3 2182.79 363.204
    2 9 -3 2227.02 238.163
    2 9 -3 1933.84 248.079
    -2 -9 2 59.2682 185.365
    2 9 -2 136.946 77.5432
    2 9 -2 200.067 102.075
    -2 -9 1 2623.93 425.233
    2 9 0 195.303 94.9831
    2 9 1 218.731 88.53
    -2 -9 -2 2484.87 321.182
    -2 -9 -2 2765.32 294.308
    2 9 2 2759.78 233.48
    -2 -9 -3 2115.18 227.724
    2 9 3 2402.63 185.42
    -2 -9 -4 32.8991 43.1646
    2 10 -10 113.061 55.4675
    -2 -10 9 27.0911 94.6967
    -2 -10 8 231.933 153.079
    -2 -10 7 3283.01 440.016
    -2 -10 6 -24.3776 152.436
    2 10 -6 98.0986 109.644
    -2 -10 5 224.429 178.643
    2 10 -5 492.168 161.89
    2 10 -5 630.068 120.627
    2 10 -4 2007.83 297.308
    2 10 -4 2416 228.645
    -2 -10 3 367.668 184.696
    2 10 -3 298.988 139.521
    2 10 -3 148.851 73.7917
    -2 -10 2 1312.03 276.56
    2 10 -2 1543.45 249.375
    2 10 -1 -14.3091 84.8897
    2 10 -1 68.9435 57.6936
    -2 -10 0 12.9751 76.9674
    2 10 0 12.3711 75.3952
    2 10 0 19.5386 44.6129
    -2 -10 -1 175.157 80.6986
    2 10 1 179.44 83.8254
    -2 -10 -1 158.143 72.9019
    2 10 1 157.478 52.9878
    -2 -10 -2 305.149 69.2528
    -2 -11 7 459.983 142.125
    -2 -11 6 569.756 160.565
    -2 -11 5 58.687 100.514
    2 11 -4 8.99946 53.3862
    2 11 -4 -22.62 36.3404
    2 11 -3 387.194 95.7421
    2 11 -3 391.268 68.059
    -2 -11 3 264.025 112.036
    2 11 -2 1358.45 119.669
    -2 -11 1 4.79266 29.2084
    3 -12 2 73.3371 76.9439
    3 -12 3 68.4489 69.7714
    -3 12 -3 89.3077 47.1198
    3 -12 4 39.6836 78.483
    -3 12 -4 51.6657 44.7203
    -3 12 -5 84.5136 46.0281
    -3 12 -6 233.588 58.706
    -3 11 1 125.36 40.6107
    3 -11 -1 -13.3126 93.1342
    3 -11 0 31.4724 114.354
    -3 11 0 83.1349 38.6467
    3 -11 1 -17.6925 126.136
    -3 11 -1 33.9583 31.4215
    3 -11 2 2743.21 380.756
    3 -11 3 352.22 183.939
    3 -11 4 58.239 146.23
    -3 11 -4 141.314 70.4217
    -3 11 -5 8.18154 53.6537
    -3 11 -6 202.683 97.2163
    -3 11 -6 143.502 69.844
    -3 11 -7 2168.6 201.394
    -3 11 -8 6412.39 383.032
    3 -10 -5 584.723 117.107
    -3 10 4 1548.82 126.163
    3 -10 -3 900.041 215.725
    3 -10 -2 4061.58 464.181
    3 -10 -1 781.976 252.637
    3 -10 0 763.93 272.458
    3 -10 1 383.649 224.472
    -3 10 -1 674.907 105.532
    3 -10 2 -56.5819 185.527
    -3 10 -2 19.2698 40.1658
    -3 10 -3 457.195 83.3442
    -3 10 -3 473.707 141.302
    -3 10 -4 12.0715 63.1517
    -3 10 -4 15.332 88.3843
    -3 10 -5 557.258 161.686
    -3 10 -6 3464.75 360.666
    -3 10 -7 149.987 111.068
    -3 10 -7 125.025 113.354
    -3 10 -8 4289.59 365.349
    -3 10 -8 4082.96 359.256
    -3 10 -9 1335.02 184.34
    -3 9 6 2484.16 157.834
    3 -9 -5 267.164 156.887
    3 -9 -4 1592.25 318.999
    3 -9 -3 204.304 185.669
    3 -9 -2 1621.21 388.17
    3 -9 -1 2055.22 439.087
    3 -9 0 1754.33 428.949
    -3 9 -1 983.172 167.37
    -3 9 -2 716.879 159.979
    -3 9 -2 550.529 106.747
    -3 9 -3 1298.22 215.835
    -3 9 -3 1023.41 139.109
    -3 9 -4 1330.24 232.484
    -3 9 -4 849.477 122.621
    -3 9 -5 1662.77 257.337
    -3 9 -5 975.935 252.421
    -3 9 -6 613.85 176.041
    -3 9 -6 400.211 184.788
    -3 9 -7 3715.99 377.765
    -3 9 -7 2599.87 364.638
    -3 9 -8 856.361 196.581
    -3 9 -8 834.778 205.414
    -3 9 -9 -7.58025 52.9918
    -3 9 -9 -15.1631 101.672
    -3 9 -10 4755.14 298.166
    -3 9 -11 1872.33 144.579
    3 -8 -7 536.639 170.623
    -3 8 7 612.685 75.1614
    3 -8 -6 3640.35 437.972
    3 -8 -5 329.992 213.254
    3 -8 -4 1949.1 414.412
    3 -8 -3 2785.07 517.354
    3 -8 -2 8923.99 905.179
    3 -8 -1 3893.76 626.32
    -3 8 0 408.115 121.418
    3 -8 0 -114.529 244.835
    -3 8 -1 148.712 101.992
    -3 8 -2 8695.71 615.062
    -3 8 -2 7877.7 469.297
    -3 8 -3 4152.05 422.893
    -3 8 -3 3510.73 277.847
    -3 8 -4 880.713 216.504
    -3 8 -4 919.142 133.807
    -3 8 -5 19426.7 1036.85
    -3 8 -5 14107.9 697.289
    -3 8 -6 580.477 184.262
    -3 8 -6 356.578 192.483
    -3 8 -7 5631.47 579.526
    -3 8 -8 4586.57 447.965
    -3 8 -8 3625.11 409.869
    -3 8 -8 4426.39 486.219
    -3 8 -9 407.664 152.549
    -3 8 -10 29.0904 67.8027
    -3 8 -10 77.0352 111.94
    -3 8 -11 249.761 78.9631
    -3 8 -12 18.0797 32.8429
    3 -7 -9 515.474 137.775
    3 -7 -8 4962.58 466.845
    3 -7 -7 1821.95 340.618
    3 -7 -6 1032.82 310.832
    3 -7 -5 284.501 242.28
    3 -7 -4 4635.67 651.23
    -3 7 3 8186.79 608.571
    3 -7 -3 6747.49 798.656
    3 -7 -3 7957.68 668.669
    -3 7 2 27187.3 1374.61
    3 -7 -2 23254.4 1641.81
    3 -7 -2 27266.1 1428.92
    -3 7 1 34112 1610.75
    3 -7 -1 34020.6 1614.72
    -3 7 0 13851.6 900.132
    -3 7 -1 1085.16 250.478
    -3 7 -2 7475.47 447.734
    -3 7 -3 5039.52 350.031
    -3 7 -3 5888.33 424.657
    -3 7 -4 362.458 90.2314
    -3 7 -4 335.319 113.19
    -3 7 -5 3995.12 463.732
    -3 7 -5 4904.83 413.821
    -3 7 -5 3762.52 281.51
    -3 7 -6 14947.6 845.725
    -3 7 -6 16617 779.721
    -3 7 -7 -21.8825 118.521
    -3 7 -7 125.861 75.079
    -3 7 -8 -80.2793 128.59
    -3 7 -8 18.4303 85.4652
    -3 7 -8 -24.3574 136.221
    -3 7 -8 11.9203 72.6491
    -3 7 -9 3826.44 397.527
    -3 7 -9 3157.59 403.351
    -3 7 -9 3320.37 313.679
    -3 7 -10 11937.5 775.82
    -3 7 -11 8993.18 534.944
    -3 7 -12 4354.04 292.26
    3 -6 -10 188.633 108.29
    3 -6 -9 52.461 127.054
    3 -6 -8 3282.3 441.546
    3 -6 -7 2816 444.375
    3 -6 -6 4650.74 620.954
    3 -6 -5 1027.96 353.491
    -3 6 5 783.931 187.449
    3 -6 -5 1089.63 254.08
    -3 6 4 188.649 131.589
    3 -6 -4 71.2472 239.004
    3 -6 -4 378.908 162.414
    3 -6 -3 16006.2 1272.17
    -3 6 3 16896.8 1011.28
    3 -6 -2 28774.5 1830.9
    -3 6 2 31423 1547.56
    3 -6 -2 32242.6 1571.83
    3 -6 -1 3451.73 595.39
    -3 6 1 4974.53 482.084
    3 -6 -1 4498.44 431.194
    3 -6 0 2181.61 279.049
    -3 6 0 2042.49 315.87
    -3 6 -1 8345.4 513.441
    -3 6 -2 5569.42 373.447
    -3 6 -2 6370.16 453.884
    -3 6 -3 105.703 125.437
    -3 6 -3 62.6705 51.4599
    -3 6 -3 135.935 82.8971
    -3 6 -4 5784.79 368.747
    -3 6 -4 6181.87 484.208
    -3 6 -5 3221.25 255.878
    -3 6 -5 3494.24 364.791
    -3 6 -5 3680.77 318.198
    -3 6 -6 146.037 57.704
    -3 6 -6 104.207 87.672
    -3 6 -6 124.215 79.7171
    -3 6 -7 1887.06 341.336
    -3 6 -7 1833.04 285.154
    -3 6 -7 1836.6 346.961
    -3 6 -7 1760.18 238.928
    -3 6 -8 5416.37 530.762
    -3 6 -8 5292.9 558.517
    -3 6 -8 5072.93 428.341
    -3 6 -9 9794.76 692.784
    -3 6 -9 9386.47 732.946
    -3 6 -9 9589.98 627.81
    -3 6 -10 158.822 121.062
    -3 6 -10 222.016 106.686
    -3 6 -11 6349.76 447.772
    -3 6 -12 31.5454 59.3878
    3 -5 -11 14308 765.591
    3 -5 -10 4641.25 434.677
    3 -5 -10 4652.99 425.84
    3 -5 -9 12276.3 852.775
    3 -5 -9 10322 773.228
    3 -5 -9 10217.7 732.895
    3 -5 -8 349.468 160.423
    3 -5 -8 270.084 220.473
    3 -5 -7 3831.22 538.194
    3 -5 -7 2991.27 392.769
    3 -5 -6 5017.7 499.192
    3 -5 -6 5500.06 657.565
    -3 5 6 4643.11 433.12
    3 -5 -6 6313.21 616.287
    3 -5 -5 -99.8063 227.88
    3 -5 -5 47.2269 99.0632
    -3 5 5 133.473 106.913
    -3 5 4 519.617 170.335
    3 -5 -4 800.137 272.306
    3 -5 -4 352.755 146.016
    -3 5 3 20063.5 1103.17
    3 -5 -3 18897.9 1326.91
    3 -5 -3 19805.5 1101.58
    3 -5 -2 14877.8 1144.94
    -3 5 2 16427.3 959.572
    3 -5 -2 15515.6 895.352
    3 -5 -1 29013.4 1385.05
    3 -5 -1 27983.3 1707.63
    -3 5 1 32655.2 1525.89
    3 -5 0 330.399 106.1
    3 -5 1 13248.6 734.678
    -3 5 -1 13604 668.597
    -3 5 -2 10981 738.053
    -3 5 -2 8461.34 476.685
    -3 5 -3 774.174 116.221
    -3 5 -3 896.692 221.153
    -3 5 -4 3503.29 409.202
    -3 5 -4 2971.76 238.693
    -3 5 -4 2796.38 283.163
    -3 5 -5 28311.5 1224.24
    -3 5 -5 30457.1 1489.32
    -3 5 -5 31601.1 1380.39
    -3 5 -6 18.9164 69.976
    -3 5 -6 14.0899 76.2977
    -3 5 -7 40425.9 2232.99
    -3 5 -7 42906.3 2142.9
    -3 5 -7 50400.6 2257.6
    -3 5 -7 47062.3 2001.51
    -3 5 -8 5117.73 646.282
    -3 5 -8 6369.09 585.12
    -3 5 -8 6491.98 601.555
    -3 5 -8 7073.08 580.652
    -3 5 -8 6551.27 523.438
    -3 5 -9 15540.7 954.933
    -3 5 -9 14675.3 872.022
    -3 5 -10 2490.16 298.5
    -3 5 -11 4457.67 375.741
    3 -4 -11 135.298 115.936
    3 -4 -11 102.597 126.594
    3 -4 -11 176.059 139.828
    3 -4 -10 664.123 229.636
    3 -4 -10 664.941 210.993
    3 -4 -10 492.06 212.565
    3 -4 -9 860.914 245.302
    3 -4 -9 875.45 282.805
    3 -4 -8 1734.38 362.897
    3 -4 -7 5581.54 639.132
    3 -4 -7 5783.4 604.634
    -3 4 6 49.3655 86.0879
    3 -4 -6 -30.5604 195.804
    3 -4 -5 10358.3 879.998
    3 -4 -5 8795.22 1118.68
    3 -4 -5 9875.14 727.59
    -3 4 5 8953.49 660.09
    3 -4 -4 3006.58 474.588
    3 -4 -4 2894.91 344.858
    3 -4 -4 2904.25 643.162
    -3 4 4 3216.64 373.163
    3 -4 -3 46784.7 2312.9
    3 -4 -3 46710.3 2032.58
    -3 4 3 47108.1 2092.86
    3 -4 -2 7596.25 742.493
    3 -4 -2 8669.9 572.191
    -3 4 2 10304.1 1034.06
    -3 4 2 9015.39 648.486
    3 -4 -1 -104.343 233.53
    -3 4 1 -45.1341 244.398
    -3 4 1 103.68 113.32
    -3 4 0 1671.64 165.638
    -3 4 0 1894.55 512.168
    -3 4 0 1716.42 274.758
    -3 4 -1 1603.58 274.126
    -3 4 -2 25922.7 1310.79
    -3 4 -2 20182.7 936.378
    -3 4 -2 20637.5 1649.64
    -3 4 -2 26241 1250.48
    -3 4 -3 252.358 163.919
    -3 4 -3 278.198 159.011
    -3 4 -3 208.613 66.3896
    -3 4 -3 332.453 141.685
    -3 4 -4 17265.7 1049.38
    -3 4 -4 18024.1 1118.91
    -3 4 -4 19239.1 1019.11
    -3 4 -5 5043.33 526.793
    -3 4 -5 4968.73 574.155
    -3 4 -5 3950.57 477.988
    -3 4 -5 4198.57 288.38
    3 -4 5 3674.99 701.536
    -3 4 -6 29148.4 1667.88
    -3 4 -6 31943.6 1662.97
    -3 4 -6 32853.7 1775.8
    -3 4 -6 31060.5 1614.84
    -3 4 -6 32044.4 1469.97
    -3 4 -7 3896.11 555.551
    -3 4 -7 4946.44 506.653
    -3 4 -7 4349.97 461.675
    -3 4 -7 4109.18 417.302
    -3 4 -8 4791.33 650.569
    -3 4 -8 5444.1 423.98
    -3 4 -8 5202.7 509.541
    -3 4 -8 5627.65 524.976
    -3 4 -8 5324.57 508.976
    -3 4 -8 5384.68 487.787
    -3 4 -9 9112.76 919.582
    -3 4 -9 8799.58 790.419
    -3 4 -9 9459.89 602.659
    -3 4 -9 10569 703.892
    -3 4 -10 17066.9 1135.75
    -3 4 -10 17071.5 1292.76
    -3 4 -10 19991 1034.26
    -3 4 -12 19.055 65.2609
    3 -3 -12 17499.3 1008.36
    3 -3 -12 16578.8 1008.55
    3 -3 -11 4505.85 460.659
    3 -3 -11 3672.86 461.157
    3 -3 -11 3335.91 442.626
    3 -3 -10 6684.94 660.004
    3 -3 -10 6709.74 630.176
    3 -3 -10 6976.75 692.849
    3 -3 -9 105.417 172.866
    3 -3 -8 9272.63 807.516
    3 -3 -8 9581.38 807.43
    3 -3 -7 27326.4 1466.08
    3 -3 -7 29454.5 1572.57
    3 -3 -6 17610.9 1116.96
    -3 3 6 14140.3 674.089
    -3 3 6 16072.5 921.076
    -3 3 5 305.543 134.543
    3 -3 -5 275.257 168.019
    3 -3 -5 224.314 108.25
    3 -3 -5 151.039 263.526
    -3 3 4 15576.3 927.692
    3 -3 -4 16285.1 1051.32
    3 -3 -4 15682.2 889.363
    -3 3 4 14188.9 1245.3
    3 -3 -4 17912.3 1545.85
    -3 3 3 9443.43 640.469
    3 -3 -3 8205.8 691.604
    -3 3 3 6727.33 852.389
    3 -3 -3 10333.4 1105.6
    -3 3 3 7285.33 703.68
    3 -3 -2 20.5386 125.172
    -3 3 2 29.4214 38.5993
    -3 3 2 -43.7311 236.802
    -3 3 2 16.2264 90.7512
    -3 3 2 59.0153 170.103
    -3 3 1 10205.1 495.598
    -3 3 1 8270.4 961.022
    -3 3 1 9932.74 890.888
    -3 3 0 48266.3 1848.14
    -3 3 0 57535.4 2562.32
    -3 3 -1 523.899 255.552
    -3 3 -2 27320.6 1255.43
    -3 3 -2 21724.2 1227.03
    -3 3 -2 19485.4 895.222
    -3 3 -2 18123.9 1552.96
    -3 3 -2 26563 1535.99
    -3 3 -3 327.073 76.5128
    -3 3 -3 388.556 167.833
    -3 3 -3 260.171 151.972
    -3 3 -3 371.193 138.074
    -3 3 -3 250.041 304.98
    3 -3 3 271.169 260.784
    -3 3 -4 3991.8 449.184
    -3 3 -4 3674.43 477.649
    -3 3 -4 3887.95 441.032
    -3 3 -4 3358.64 248.042
    -3 3 -4 3373.28 656.978
    3 -3 4 3281.21 623.612
    -3 3 -5 1581.82 306.882
    -3 3 -5 1877.83 342.192
    3 -3 5 950.781 360.11
    -3 3 -6 173892 6758.47
    -3 3 -6 175844 6912.39
    -3 3 -6 159762 6864.34
    -3 3 -6 180004 6619.6
    -3 3 -7 10847.1 884.101
    -3 3 -7 12835.5 1015.15
    -3 3 -7 12151.8 686.26
    -3 3 -7 10673.1 1023.98
    -3 3 -7 12697.2 802.354
    -3 3 -7 11281.5 815.562
    -3 3 -8 426.067 230.267
    -3 3 -8 704.164 308.519
    -3 3 -8 628.611 145.324
    -3 3 -8 718.021 177.159
    -3 3 -8 760.328 191.124
    -3 3 -8 665.397 191.211
    -3 3 -9 8443.94 901.732
    -3 3 -9 8326.88 563.285
    -3 3 -10 1240.06 371.342
    -3 3 -10 1459.51 335.698
    -3 3 -10 1543.13 216.177
    -3 3 -11 553.587 278.239
    -3 3 -11 717.236 219.847
    -3 3 -11 726.846 141.069
    -3 3 -11 947.236 176.492
    -3 3 -12 863.772 249.025
    -3 3 -12 1676.11 185.448
    3 -2 -13 923.711 212.39
    3 -2 -13 1273.48 217.405
    3 -2 -12 5099.49 463.405
    3 -2 -12 3641.57 467.321
    3 -2 -11 15528.7 1097.3
    3 -2 -11 16055.3 995.622
    3 -2 -10 404.572 205.599
    3 -2 -9 6001.82 605.881
    3 -2 -9 5315.63 599.855
    3 -2 -8 3030.3 429.465
    3 -2 -8 2892.91 404.614
    -3 2 8 1921.55 290.067
    -3 2 7 4082.78 431.287
    3 -2 -7 4797.92 525.043
    3 -2 -7 5332.55 510.278
    3 -2 -6 21.5206 112.582
    3 -2 -6 89.5174 83.0209
    3 -2 -6 -43.1569 209.02
    3 -2 -6 -33.7796 182.915
    -3 2 6 -17.1574 92.9072
    -3 2 5 6622.95 541.437
    3 -2 -5 8157.65 638.032
    -3 2 5 6478.09 363.161
    -3 2 5 4855.91 743.298
    3 -2 -5 7976.64 926.13
    3 -2 -5 8714.17 553.196
    3 -2 -4 2225.57 316.91
    -3 2 4 2061.68 167.451
    -3 2 4 1042.99 370.238
    3 -2 -4 2390.16 548.301
    -3 2 4 1162.99 344.587
    -3 2 3 29487.8 1107.94
    -3 2 3 20651 1642.7
    3 -2 -3 34669.2 2053.04
    -3 2 3 18468 1522.29
    -3 2 2 25557.8 1052.59
    3 -2 -2 31608.7 2005.5
    -3 2 1 5764.99 311.796
    -3 2 1 4849.72 695.145
    -3 2 0 30832 1249.93
    -3 2 0 32077.6 2036.36
    3 -2 1 62743.8 3007.5
    -3 2 -1 57681.1 2874.78
    -3 2 -2 3919.26 464.375
    3 -2 2 4267.34 663.981
    -3 2 -2 5834.91 748.261
    -3 2 -3 5591.94 505.266
    -3 2 -3 4224.65 511.393
    -3 2 -3 4478.91 285.614
    3 -2 3 4198.73 660.892
    -3 2 -3 2927.49 623.493
    -3 2 -4 1261.1 263.311
    -3 2 -4 1194.98 295.234
    -3 2 -4 790.473 196.89
    -3 2 -4 669.13 402.063
    3 -2 4 821.658 323.613
    -3 2 -5 8828.99 720.259
    -3 2 -5 9127.61 810.86
    -3 2 -5 7036.76 942.705
    -3 2 -5 8704.14 617.742
    -3 2 -6 281.335 189.579
    -3 2 -6 364.629 232.024
    -3 2 -6 383.601 228.99
    -3 2 -7 467.196 225.651
    -3 2 -7 829.558 306.82
    -3 2 -7 946.072 341.293
    -3 2 -7 841.575 163.182
    -3 2 -7 796.473 206.884
    -3 2 -8 2465.19 422.268
    -3 2 -8 2812.08 480.304
    -3 2 -8 2412.05 280.322
    -3 2 -8 1957.11 490.595
    -3 2 -8 2461.79 331.284
    -3 2 -9 2273.9 418.541
    -3 2 -9 2387.56 275.653
    -3 2 -9 2087.43 307.419
    -3 2 -10 11498.8 1063.53
    -3 2 -10 11064.9 874.242
    -3 2 -10 12674.3 708.425
    -3 2 -10 12492.1 763.177
    -3 2 -11 3698.35 551.242
    -3 2 -11 2996.61 392.861
    -3 2 -11 3115.52 285.991
    -3 2 -11 3782.48 323.001
    -3 2 -12 391.238 190.852
    3 -1 -13 1319.67 256.394
    3 -1 -13 1400.64 283.223
    3 -1 -12 1812.2 349.966
    3 -1 -12 2194.41 386.036
    3 -1 -11 60.5047 174.468
    3 -1 -11 211.571 153.789
    3 -1 -10 2656.55 386.983
    3 -1 -9 10636.8 798.857
    3 -1 -9 10280.3 818.599
    -3 1 8 4519.72 452.627
    3 -1 -8 5615.24 544.835
    3 -1 -8 5088.07 515.562
    3 -1 -7 744.405 204.525
    3 -1 -7 812.149 188.251
    3 -1 -7 552.019 160.418
    3 -1 -6 701.228 187.66
    -3 1 6 736.873 309.694
    3 -1 -6 1120.63 377.533
    3 -1 -6 771.17 275
    3 -1 -6 1081.27 206.501
    3 -1 -5 16528.5 909.43
    3 -1 -5 14612.2 1291.31
    3 -1 -5 13291.6 1133.9
    3 -1 -5 17511.7 881.048
    -3 1 4 10215.2 447.177
    3 -1 -4 12470.7 1089.97
    -3 1 3 4972.38 264.493
    3 -1 -3 5080.51 686.857
    -3 1 3 1591.82 408.252
    -3 1 3 2782.74 601.825
    -3 1 2 4205.68 245.903
    -3 1 2 3731.39 667.502
    -3 1 1 5555.81 302.942
    3 -1 -1 5110.21 734.904
    -3 1 1 3986.13 703.719
    -3 1 0 7864.48 394.588
    3 -1 0 8573.33 898.841
    -3 1 -1 42783.5 1516.47
    3 -1 1 43118.2 2274.25
    -3 1 -1 42649.1 2537.8
    -3 1 -2 7387.7 837.271
    3 -1 2 10675.9 967.159
    -3 1 -3 3131.69 371.9
    -3 1 -3 2954.56 348.841
    -3 1 -3 1077.75 380.613
    3 -1 3 1655.01 417.207
    3 -1 3 1999.48 379.476
    -3 1 -4 2446.26 353.048
    -3 1 -4 1298.23 458.175
    3 -1 4 2054.28 439.455
    3 -1 4 1649.42 342.789
    -3 1 -5 58569.5 2777.65
    -3 1 -5 54081.5 3195.14
    -3 1 -6 25325.2 1522.75
    -3 1 -6 29217.9 1775.47
    -3 1 -6 26360.7 1212.58
    -3 1 -7 -36.2809 175.718
    -3 1 -7 -87.8892 212.836
    -3 1 -7 40.4246 70.4928
    -3 1 -8 28.6381 165.118
    -3 1 -8 68.4971 172.676
    -3 1 -8 98.9987 79.1554
    -3 1 -8 115.965 123.871
    -3 1 -9 878.057 290.84
    -3 1 -9 586.879 233.579
    -3 1 -9 699.414 160.302
    -3 1 -9 909.806 203.948
    -3 1 -10 5631.88 430.168
    -3 1 -10 6113.51 462.22
    -3 1 -11 6567.25 709.239
    -3 1 -11 6579.12 560.768
    -3 1 -11 7115.09 438.82
    -3 1 -12 1053.95 175.374
    3 0 -14 1302.13 234.11
    3 0 -14 1898.14 237.373
    3 0 -13 6172.95 570.168
    3 0 -12 8478.22 755.66
    3 0 -11 213.103 204.275
    3 0 -11 225.845 154.778
    3 0 -10 312.532 209.94
    3 0 -10 397.762 183.226
    3 0 -9 1024.48 240.127
    3 0 -9 758.043 207.745
    3 0 -9 787.503 209.54
    3 0 -8 14063.1 879.219
    3 0 -8 13237.5 887.093
    3 0 -8 15342.7 895.496
    3 0 -8 13519.3 875.468
    3 0 -7 25762.1 1327.7
    3 0 -7 28990.1 1725.14
    3 0 -7 30885.7 1384.16
    3 0 -7 26597.7 1348
    3 0 -7 25649.9 1366.51
    3 0 -6 50957.3 2477.74
    3 0 -6 48784.4 2295.28
    3 0 -6 46208.8 1821.89
    -3 0 5 15181.2 999.644
    3 0 -5 17524.2 1354.1
    3 0 -5 15221.6 1170.31
    3 0 -5 14460.7 806.204
    -3 0 4 5182.77 282.253
    3 0 -4 5904.94 772.058
    3 0 -4 5362.05 646.64
    -3 0 3 2982.81 195.648
    3 0 -3 3403.62 577.719
    3 0 -3 2417.13 442.117
    -3 0 2 6313.96 328.998
    -3 0 1 4018.64 238.847
    3 0 -1 3965.02 603.616
    3 0 -1 3493.22 500.122
    -3 0 0 81187.3 2934.78
    3 0 0 76767.3 3504.61
    3 0 1 3584.82 561.368
    3 0 1 2686.1 437.903
    -3 0 -2 12731 804.707
    -3 0 -2 13388.7 933.337
    3 0 2 10767.3 1006.64
    -3 0 -2 11473.4 1288.97
    -3 0 -3 4014.46 443.201
    -3 0 -3 3802.39 490.035
    3 0 3 2553.31 475.791
    -3 0 -3 1121.04 388.523
    -3 0 -3 4778.57 781.963
    3 0 3 2789.32 437.99
    -3 0 -4 24.82 120.237
    -3 0 -4 223.123 271.968
    3 0 4 91.1763 140.953
    -3 0 -4 94.6328 229.18
    -3 0 -5 52655.8 2543.94
    -3 0 -6 105479 4727.18
    -3 0 -6 110791 4287.99
    -3 0 -7 262.629 228.728
    -3 0 -7 243.839 206.716
    -3 0 -7 182.808 230.464
    -3 0 -7 143.974 90.2248
    -3 0 -8 4881.33 635.195
    -3 0 -8 5570.26 448.445
    -3 0 -8 4635.54 456.366
    -3 0 -9 7876.11 735.903
    -3 0 -9 8917 578.116
    -3 0 -9 8298.94 588.089
    -3 0 -10 6908.09 466.97
    -3 0 -11 422.923 203.172
    -3 0 -11 519.078 105.913
    3 1 -14 2413.83 276.42
    3 1 -14 1841.77 280.277
    3 1 -13 4934.32 499.838
    3 1 -13 4586.26 529.879
    3 1 -12 4301.46 520.897
    3 1 -11 5942.24 650.446
    3 1 -10 3897.28 435.468
    3 1 -10 3429.35 419.688
    3 1 -10 4012.24 525.943
    3 1 -9 706.946 200.171
    3 1 -9 536.426 166.85
    3 1 -9 859.923 213.228
    3 1 -9 325.175 154.256
    3 1 -8 2156.12 287.994
    3 1 -8 1876.71 287.51
    3 1 -8 2595.54 321.91
    3 1 -8 1513.06 272.179
    3 1 -7 14843.3 1102.12
    3 1 -7 15861.9 813.06
    3 1 -7 13485.3 789.904
    -3 -1 6 7330.72 695.475
    3 1 -6 7891.56 847.925
    3 1 -6 8694 849.287
    3 1 -6 9116.44 582.071
    -3 -1 5 20167.5 1231.59
    3 1 -5 18255.3 1386.44
    3 1 -5 20089.4 1367.21
    -3 -1 4 24647.4 1397.44
    3 1 -4 23751.1 1616.29
    3 1 -4 23941.2 1527.89
    3 1 -3 23282.3 1008.33
    -3 -1 3 22825 1308.92
    3 1 -3 19569.1 1465.29
    3 1 -3 17905.5 1332.4
    3 1 -2 12248.6 622.336
    3 1 -2 10956.2 1032.7
    3 1 -1 14545.2 668.289
    3 1 -1 12645.6 1107.54
    3 1 0 10470.8 516.7
    -3 -1 0 11973.6 871.673
    3 1 0 8125.58 865.001
    3 1 0 7957.7 795.738
    -3 -1 -1 4938.61 560.443
    3 1 1 4264.12 594.957
    3 1 1 3524.1 504.815
    -3 -1 -1 2922.32 724.22
    -3 -1 -2 3838.45 497.081
    3 1 2 3301.37 510.951
    3 1 2 3038.91 460.797
    -3 -1 -2 2695.07 710.122
    -3 -1 -3 7534.66 689.629
    -3 -1 -3 7228 715.212
    3 1 3 7280.07 698.342
    3 1 3 6308.18 688.131
    -3 -1 -3 7392.34 1018.72
    -3 -1 -4 3363.79 473.149
    -3 -1 -4 3102.96 585.038
    -3 -1 -5 44999.2 2369.21
    -3 -1 -5 46901.8 2014
    -3 -1 -6 834.59 308.884
    -3 -1 -7 -37.0738 179.558
    -3 -1 -7 36.0401 181.679
    -3 -1 -7 14.9268 80.828
    -3 -1 -8 643.077 255.322
    -3 -1 -8 644.963 161.918
    -3 -1 -8 656.983 167.024
    -3 -1 -9 12392.5 923.463
    -3 -1 -9 14211.1 768.473
    -3 -1 -10 10326.2 752.464
    -3 -1 -10 11860.6 622.62
    -3 -1 -11 3306.31 223.947
    3 2 -14 3394.39 308.15
    3 2 -13 440.118 158.343
    3 2 -13 428.217 213.523
    3 2 -12 6880.7 668.67
    3 2 -12 6338.73 601.039
    3 2 -11 31468.8 1554.82
    3 2 -11 30462.6 1662.83
    3 2 -10 1276.7 293.153
    3 2 -10 1202.93 243.352
    3 2 -10 1188.48 265.104
    3 2 -9 10836.9 733.864
    3 2 -9 9485.41 728.819
    3 2 -9 9374.35 769.279
    3 2 -8 7479.54 565.565
    3 2 -8 5905.93 544.992
    3 2 -7 24196.7 1212.33
    -3 -2 6 5537.98 621.093
    3 2 -6 6972.16 759.591
    3 2 -6 6561.37 737.689
    3 2 -5 7054.04 487.891
    -3 -2 5 6403.96 662.356
    3 2 -5 6451.47 746.915
    3 2 -5 7531.06 779.972
    3 2 -4 2546.93 259.76
    -3 -2 4 3195.83 450.861
    3 2 -4 2684.41 500.579
    3 2 -4 2541.08 462.783
    3 2 -3 10581.7 611.851
    -3 -2 3 12176.1 902.34
    3 2 -2 1388.32 177.236
    3 2 -2 1466.06 381.011
    3 2 -2 1450.8 345.84
    -3 -2 2 1152.03 287.517
    3 2 -1 11576.4 607.151
    -3 -2 1 13085.4 937.951
    3 2 -1 9031.66 895.488
    3 2 -1 9663.36 878.254
    -3 -2 0 212.131 383.202
    3 2 0 508.016 102.637
    3 2 0 393.564 243.13
    3 2 0 294.573 210.571
    -3 -2 0 407.5 190.54
    -3 -2 -1 29000.9 1551.22
    3 2 1 24500 1501.17
    3 2 1 25117.2 1491.4
    -3 -2 -2 3510.37 505.761
    3 2 2 3539.5 501.574
    3 2 2 3590.25 501.702
    -3 -2 -2 2859.84 718.437
    -3 -2 -3 741.247 252.56
    -3 -2 -3 175.236 306.207
    -3 -2 -3 632.957 231.916
    -3 -2 -4 57935.7 2728.92
    -3 -2 -4 52568.8 2294.37
    -3 -2 -4 51416.7 2844.46
    -3 -2 -5 22419.1 1477.54
    -3 -2 -5 21006.1 1135.45
    -3 -2 -6 1293.71 371.129
    -3 -2 -6 904.972 332.148
    -3 -2 -7 3422.14 551.912
    -3 -2 -7 3136.22 334.882
    -3 -2 -8 6782.73 492.309
    -3 -2 -9 1032.05 166.604
    -3 -2 -10 2041.55 273.31
    -3 -2 -10 1824.99 180.317
    3 3 -13 4775.97 406.281
    3 3 -12 15980.9 929.914
    3 3 -12 16574.5 1106.75
    3 3 -12 14427.7 933.5
    3 3 -12 14851.1 914.008
    3 3 -11 20.4718 99.1629
    3 3 -11 75.0533 108.175
    3 3 -10 165.22 122.61
    3 3 -10 133.408 130.635
    3 3 -10 129.859 131.996
    3 3 -9 7678.06 592.322
    3 3 -9 6482.22 590.179
    3 3 -9 6038.04 555.144
    3 3 -8 7414.78 569.476
    3 3 -8 7961.62 593.159
    3 3 -7 92.54 109.828
    -3 -3 7 201.392 179.916
    3 3 -7 59.5146 85.8253
    3 3 -6 2876.28 306.734
    -3 -3 6 2390.95 415.538
    3 3 -6 2325.23 338.607
    3 3 -5 7557.42 529.495
    -3 -3 5 6881.4 711.677
    3 3 -4 18715.6 982.114
    -3 -3 4 18649.2 1268
    3 3 -4 20384.5 1389.92
    3 3 -4 22379.1 1435.51
    -3 -3 3 1884.66 383.788
    3 3 -3 1872.17 237.885
    3 3 -2 21795.7 1059.14
    3 3 -2 19367.7 1378.54
    3 3 -2 21875.8 1426.09
    3 3 -1 6462.48 457.054
    -3 -3 1 5707.95 639.94
    3 3 -1 5144.27 646.96
    3 3 -1 5404.95 646.69
    3 3 0 310.02 95.0565
    3 3 0 322.017 225.332
    -3 -3 0 150.306 348.633
    -3 -3 0 209.008 177.394
    -3 -3 -1 18149.4 1156.88
    -3 -3 -1 6873.48 1167.58
    -3 -3 -2 263.271 331.83
    -3 -3 -2 177.497 103.515
    3 3 2 110.207 98.5783
    -3 -3 -2 152.545 170.701
    -3 -3 -3 15882.8 1123.02
    -3 -3 -3 14947.8 888.548
    -3 -3 -3 12977.6 1301.85
    3 3 3 12626.9 785.17
    -3 -3 -4 10167.9 936.126
    -3 -3 -4 9471.36 686.359
    -3 -3 -5 39809 2203.16
    -3 -3 -5 41449.1 2307.96
    -3 -3 -5 37822.6 1808.67
    -3 -3 -6 4849.61 444.498
    -3 -3 -8 2201.06 243.84
    -3 -3 -9 2271.85 299.928
    -3 -3 -9 2611.11 225.314
    -3 -3 -10 69.8512 62.3835
    3 4 -13 4322.26 447.06
    3 4 -12 8373.65 611.664
    3 4 -12 9030.42 770.895
    3 4 -12 8851.24 664.512
    3 4 -11 3189.14 373.949
    3 4 -11 3789.47 528.455
    3 4 -10 5178.97 479.181
    3 4 -10 4685.38 500.794
    3 4 -9 106.298 108.033
    3 4 -8 5656.58 427.526
    -3 -4 8 4586.19 592.686
    3 4 -8 6368.18 493.547
    3 4 -8 5318.98 471.503
    3 4 -7 97.3057 87.8743
    3 4 -7 71.8375 97.3003
    -3 -4 7 125.383 180.724
    3 4 -6 1772.31 256.159
    3 4 -6 1307.34 260.486
    -3 -4 6 1411.86 357.226
    3 4 -5 31618 1459.52
    -3 -4 5 30489 1763.98
    3 4 -5 27388.5 1485.16
    3 4 -4 19707.6 1023.63
    -3 -4 4 19185.4 1289.71
    3 4 -3 40511.1 1646.37
    -3 -4 3 35819.7 1939.2
    3 4 -2 1241.05 216.601
    3 4 -2 784.193 198.927
    -3 -4 1 5575.71 668.196
    3 4 -1 4491.29 459.427
    -3 -4 0 10617.6 915.095
    3 4 0 7981.63 617.12
    -3 -4 -1 12234.4 967.552
    3 4 1 9605.93 648.914
    -3 -4 -2 1179.19 448.084
    3 4 2 1838.35 252.531
    -3 -4 -2 1939.58 398.343
    -3 -4 -3 687.581 295.688
    -3 -4 -3 523.671 166.56
    -3 -4 -3 572.013 227.068
    -3 -4 -4 660.25 180.98
    -3 -4 -5 102.201 106.564
    -3 -4 -6 4186.59 391.329
    -3 -4 -7 3922.43 497.908
    -3 -4 -7 4342.78 352.454
    -3 -4 -8 172.107 70.2941
    -3 -4 -9 4051.26 301.851
    3 5 -13 9562.38 663.951
    3 5 -12 1000.28 197.656
    3 5 -12 1323.56 294.856
    3 5 -12 1046.67 217.06
    3 5 -11 1443.83 241.178
    3 5 -10 6461.32 527.274
    3 5 -10 6569.38 684.459
    3 5 -9 147.931 107.846
    3 5 -9 29.4184 153.937
    3 5 -8 4219.2 364.628
    -3 -5 8 2993.59 496.755
    3 5 -8 4164.24 389.878
    3 5 -8 3776.79 381.283
    3 5 -7 5471.92 428.637
    3 5 -7 4941.65 461.539
    -3 -5 7 4482.22 619.04
    3 5 -7 5532.2 473.633
    3 5 -6 6473.33 476.118
    3 5 -6 6717.63 544.863
    -3 -5 6 5500.83 697.29
    3 5 -6 6087.77 526.448
    3 5 -5 58348.9 2429.91
    -3 -5 5 52577.6 2755.06
    3 5 -5 53898 2401.05
    -3 -5 4 26611.1 1697.05
    3 5 -4 25152.5 1410.9
    -3 -5 3 19394.6 1395.66
    3 5 -3 17725 1088.2
    3 5 -2 14127.7 892.642
    3 5 -2 7956.62 640.808
    -3 -5 1 103.811 205.281
    3 5 -1 107.33 99.5821
    -3 -5 1 153.468 321.865
    3 5 -1 48.7944 96.5229
    3 5 0 4446.35 351.192
    -3 -5 0 3727.66 561.051
    3 5 0 4084 393.964
    3 5 1 248.682 88.835
    3 5 1 416.735 126.564
    -3 -5 -1 454.498 240.43
    -3 -5 -2 1055.44 239.318
    3 5 2 1263.4 192.489
    -3 -5 -2 1193.9 320.511
    -3 -5 -3 3529.08 397.815
    -3 -5 -4 8407.01 615.987
    -3 -5 -5 476.281 219.025
    -3 -5 -5 627.236 158.229
    -3 -5 -6 11992.6 881.732
    -3 -5 -7 536.975 107.101
    3 6 -13 1616.94 230.367
    3 6 -12 11.0373 67.2657
    3 6 -12 -42.6534 88.8994
    3 6 -11 563.774 146.811
    3 6 -11 405.111 189.813
    3 6 -11 699.355 185.766
    3 6 -10 99.1463 92.9668
    3 6 -10 148.185 150.566
    -3 -6 9 78.8928 151.638
    3 6 -9 85.2703 91.1257
    3 6 -9 205.519 179.625
    3 6 -8 1076.15 189.528
    -3 -6 8 560.482 244.342
    3 6 -8 865.693 256.085
    3 6 -7 44.4348 87.8693
    3 6 -7 24.2214 135.465
    -3 -6 7 33.9876 195.931
    3 6 -6 7431.48 523.588
    3 6 -6 7187.43 591.266
    -3 -6 6 6542.24 764.869
    3 6 -6 8347.33 586.12
    3 6 -6 7410.75 649.325
    -3 -6 5 1126.63 363.07
    3 6 -5 1347.21 208.923
    3 6 -5 1664.3 274.628
    3 6 -5 1576.28 249.804
    3 6 -5 1529.53 224.604
    3 6 -5 1622.84 289.777
    3 6 -4 9394.88 709.037
    3 6 -4 9436.54 705.749
    -3 -6 4 7847.89 851.807
    3 6 -3 2363.69 268.316
    3 6 -3 2616.19 361.807
    3 6 -3 2432.87 310.055
    -3 -6 2 535.12 273.46
    3 6 -2 367.809 110.423
    3 6 -2 432.354 171.665
    3 6 -2 238.95 118.734
    -3 -6 1 172.565 193.016
    3 6 -1 11.7956 57.133
    -3 -6 1 64.9007 256.651
    3 6 -1 13.9857 82.9625
    3 6 0 2330.98 267.354
    -3 -6 0 1731.69 400.14
    3 6 1 2620.98 260.626
    -3 -6 -1 2197.62 407.814
    -3 -6 -2 1630.86 270.772
    3 6 2 2171.44 215.691
    -3 -6 -3 85.7947 164.898
    -3 -6 -3 108.415 94.4568
    -3 -6 -4 24.704 138.157
    -3 -6 -4 -12.9718 74.7779
    -3 -6 -5 3267.09 412.893
    -3 -6 -5 4556.65 340.013
    -3 -6 -6 3307.82 352.272
    -3 -6 -6 3856.2 256.292
    3 7 -12 969.234 129.747
    3 7 -12 1229.43 180.221
    3 7 -11 1167.64 165.159
    3 7 -11 1181.79 205.943
    3 7 -11 1366.35 246.05
    3 7 -10 1217.4 178.589
    3 7 -10 1331.68 251.185
    -3 -7 9 937.529 252.457
    3 7 -9 1239.2 252.127
    3 7 -8 1912.85 220.741
    -3 -7 8 1147.28 307.503
    3 7 -8 1269.88 261.723
    3 7 -7 349.001 123.83
    3 7 -7 335.142 151.463
    -3 -7 7 383.265 244.888
    -3 -7 6 439.876 246.157
    3 7 -6 445.292 136.409
    3 7 -6 272.278 134.908
    -3 -7 5 25284.1 1622.21
    -3 -7 4 907.023 343.257
    3 7 -4 997.866 189.977
    3 7 -4 1056.22 189.806
    3 7 -3 433.792 171.653
    3 7 -3 483.928 139.037
    3 7 -3 480.647 143.475
    -3 -7 2 32.9816 195.643
    3 7 -2 36.6561 76.4093
    -3 -7 1 154.479 188.377
    3 7 -1 167.82 95.324
    3 7 0 522.579 120.955
    -3 -7 0 581.994 239.591
    -3 -7 -1 7009.52 557.508
    3 7 1 10088.3 505.206
    -3 -7 -2 2275.77 375.499
    -3 -7 -2 2124.96 262.734
    -3 -7 -3 -20.3352 110.114
    -3 -7 -3 21.6185 62.3127
    -3 -7 -4 993.202 209.827
    -3 -7 -4 1106.07 149.172
    3 7 4 1056.03 135.063
    -3 -7 -5 11021.5 628.55
    3 8 -11 233.94 87.17
    3 8 -10 617.862 151.439
    3 8 -10 353.803 125.228
    -3 -8 9 2624.6 364.735
    3 8 -9 5724.3 433.122
    3 8 -8 5304.88 346.2
    3 8 -8 4873.47 412.392
    3 8 -7 315.893 100.463
    3 8 -7 158.589 96.3341
    -3 -8 7 161.173 191.664
    3 8 -6 384.737 114.405
    -3 -8 6 461.39 235.506
    -3 -8 5 89.0692 219.673
    -3 -8 4 29.5615 189.422
    3 8 -4 84.0926 80.545
    3 8 -4 85.1581 75.9391
    3 8 -3 60.3085 74.3713
    3 8 -3 11.1697 66.2662
    3 8 -2 -18.1176 53.7345
    3 8 -2 44.733 71.6515
    -3 -8 2 -26.5656 161.898
    3 8 -1 180.085 71.1984
    3 8 -1 213.934 98.2521
    -3 -8 1 70.5965 135.787
    -3 -8 0 456.002 122.53
    3 8 0 488.303 93.6436
    -3 -8 -1 315.711 153.841
    -3 -8 -1 292.993 95.9522
    3 8 1 187.197 76.6381
    -3 -8 -2 15.0355 98.6027
    -3 -8 -2 30.3114 47.3872
    3 8 2 13.6681 46.815
    -3 -8 -3 -55.0724 80.0191
    -3 -8 -3 4.87242 28.9024
    3 8 3 4.77019 33.347
    3 9 -10 74.9124 50.4517
    -3 -9 8 -15.735 103.189
    -3 -9 7 211.544 156.957
    -3 -9 6 968.168 257.091
    -3 -9 5 65.1247 145.576
    3 9 -4 4017.67 283.467
    3 9 -3 233.95 75.1732
    -3 -9 3 99.0037 138.604
    3 9 -2 466.014 97.327
    -3 -9 2 276.678 145.766
    -3 -9 1 234.564 108.88
    -3 -9 1 225.661 69.6024
    3 9 -1 367.352 85.0656
    -3 -9 0 3110.91 299.485
    -3 -9 0 2665.16 200.844
    -3 -10 6 -11.2954 70.6268
    -3 -10 5 318.785 119.56
    -3 -10 3 26.4235 61.5794
    4 -10 -2 4751.75 380.949
    -4 10 2 7137.75 309.849
    4 -10 -1 10.993 79.8636
    4 -10 0 37.2876 93.5917
    -4 10 0 40.4274 34.41
    4 -10 1 968.632 190.768
    -4 10 -1 1338.54 118.139
    4 -10 2 -39.2618 98.6498
    -4 10 -2 184.275 48.9524
    -4 10 -2 169.87 89.5806
    4 -10 3 572.047 157.375
    -4 10 -3 1708.07 204.001
    4 -10 4 955.547 178.585
    -4 10 -4 2470.84 242.312
    -4 10 -5 1240.45 174.494
    -4 10 -6 400.046 100.541
    -4 10 -7 380.385 84.5945
    4 -9 -4 264.229 112.144
    -4 9 4 340.302 57.1409
    4 -9 -3 3259.93 356.085
    -4 9 3 4745.78 258.779
    4 -9 -2 207.432 148.479
    -4 9 2 381.284 74.3885
    4 -9 -1 1445.43 271.277
    -4 9 1 2091.09 174.548
    4 -9 0 789.387 218.451
    -4 9 -1 163.802 71.4274
    4 -9 1 19.1708 125.785
    -4 9 -1 114.925 56.8787
    4 -9 2 228.267 158.363
    -4 9 -2 500.618 89.7342
    -4 9 -3 89.7582 78.4913
    4 -9 3 71.4757 124.951
    -4 9 -3 86.784 48.0566
    -4 9 -4 234.416 104.988
    4 -9 4 32.347 106.12
    -4 9 -4 32.2925 105.942
    -4 9 -5 7663.14 498.747
    -4 9 -5 6785.21 531.892
    -4 9 -6 218.054 109.044
    -4 9 -6 147.981 103.215
    -4 9 -7 1816.29 207.476
    4 -8 -6 1361.79 188.922
    4 -8 -5 2788.11 317.752
    -4 8 5 3225.01 200.964
    4 -8 -4 685.77 202.349
    -4 8 4 610.449 92.4561
    4 -8 -3 -78.1404 141.92
    -4 8 3 12.4027 41.5811
    4 -8 -2 108.15 148.208
    -4 8 2 115.885 58.8887
    -4 8 1 1192.78 143.368
    4 -8 -1 662.332 230.98
    -4 8 0 277.13 102.48
    4 -8 0 187.506 153.952
    -4 8 -1 148.301 101.529
    4 -8 1 23.5307 131.612
    -4 8 -1 45.1546 48.2632
    -4 8 -2 222.794 112.388
    4 -8 2 251.234 166.302
    -4 8 -2 395.319 86.9667
    -4 8 -3 805.859 187.698
    4 -8 3 623.821 203.179
    -4 8 -3 664.733 109.602
    -4 8 -4 96.8564 117.344
    -4 8 -4 117.852 52.9032
    -4 8 -5 220.313 128.524
    -4 8 -6 44.0363 96.2727
    -4 8 -7 998.806 188.515
    -4 8 -7 1012.9 204.966
    -4 8 -8 9336.62 536.718
    -4 8 -8 7897.53 526.11
    -4 8 -9 4364.94 267.832
    4 -7 -7 11.4975 80.3759
    4 -7 -6 2516.37 319.009
    -4 7 6 2491.42 174.564
    4 -7 -5 129.764 146.857
    -4 7 5 263.26 66.9984
    -4 7 4 4248.44 390.677
    4 -7 -4 3181.34 428.275
    -4 7 4 3895.87 269.531
    4 -7 -3 5455.68 588.194
    -4 7 3 6273.05 387.667
    -4 7 2 918.415 218.618
    4 -7 -2 919.679 279.602
    -4 7 2 806.889 133.744
    4 -7 -1 635.395 243.534
    -4 7 1 1115.59 241.569
    -4 7 1 1087.59 147.91
    -4 7 0 3899.93 423.933
    4 -7 0 1776.95 354.451
    -4 7 -1 1024.18 238.273
    4 -7 1 447.949 213.997
    -4 7 -1 1073.07 147.001
    4 -7 2 47.8693 142.009
    -4 7 -2 98.3963 62.8711
    -4 7 -3 10220.8 540.889
    -4 7 -4 11929 590.979
    -4 7 -5 250.743 155.163
    -4 7 -6 1031.02 235.861
    -4 7 -7 1666.05 250.38
    -4 7 -7 1319.4 242.019
    -4 7 -7 1298.48 153.365
    -4 7 -8 7440.01 517.977
    -4 7 -8 6349.27 386.529
    -4 7 -10 1000.34 117.153
    4 -6 -8 24.0421 90.5122
    4 -6 -7 1857.88 281.355
    -4 6 6 14750.9 764.249
    4 -6 -6 13034.3 858.236
    -4 6 6 12831.6 602.414
    4 -6 -5 673.075 223.071
    -4 6 5 853.862 119.06
    -4 6 5 1068.18 205.774
    4 -6 -4 571.369 219.067
    -4 6 4 502.927 102.925
    -4 6 4 610.062 184.938
    -4 6 3 2586.5 343.179
    4 -6 -3 1657.02 339.635
    -4 6 3 2070.74 203.456
    4 -6 -2 75.8175 161.953
    -4 6 2 66.7925 57.2751
    -4 6 2 282.029 154.3
    4 -6 -1 49.7663 139.173
    -4 6 1 68.4066 58.6013
    4 -6 -1 -69.7754 351.745
    -4 6 1 83.8687 140.603
    4 -6 0 24.4371 148.976
    -4 6 0 129.968 72.7853
    -4 6 -1 1916.1 323.547
    4 -6 1 1998.51 620.658
    -4 6 -2 2252.99 350.796
    -4 6 -2 1963.89 201.219
    4 -6 2 1762.67 595.909
    -4 6 -2 1851.02 246.306
    -4 6 -3 1152.97 253.064
    -4 6 -3 1014.66 144.7
    4 -6 3 1266.31 536.535
    -4 6 -3 1000.53 189.129
    -4 6 -4 125.86 63.3326
    -4 6 -5 775.09 135.86
    -4 6 -6 6897.79 610.262
    -4 6 -6 7608.01 637.987
    -4 6 -6 7818.25 482.135
    -4 6 -7 17.8247 96.5198
    -4 6 -7 -17.5885 104.331
    -4 6 -7 19.9332 59.1201
    -4 6 -8 15352.6 760.564
    -4 6 -9 2138.71 206.47
    4 -5 -10 958.829 159.163
    4 -5 -9 1835.31 238.269
    4 -5 -9 2065.11 287.713
    4 -5 -8 553.022 175.559
    4 -5 -7 73.8332 131.591
    -4 5 7 -24.8333 83.2564
    4 -5 -6 2875.27 389.192
    -4 5 6 2987.69 342.775
    -4 5 6 2457.16 202.096
    4 -5 -5 6596.9 615.461
    -4 5 5 7827.87 604.975
    -4 5 5 7032.42 407.66
    4 -5 -4 3119.17 431.074
    4 -5 -4 3867.06 432.633
    -4 5 4 2935.22 244.261
    -4 5 4 2785.78 368.679
    4 -5 -3 10685.4 834.26
    -4 5 3 11592.1 600.275
    4 -5 -3 11534.5 791.67
    4 -5 -3 9460.5 1267.1
    -4 5 2 29410.9 1281.32
    4 -5 -2 30227.6 1493.68
    -4 5 2 34009.7 1622.37
    4 -5 -2 29778.3 2372.53
    -4 5 1 23928.9 1051.87
    4 -5 -1 23909.5 1213.36
    4 -5 -1 21141.1 2008.34
    -4 5 0 1206.44 270.365
    -4 5 0 1220.04 157.054
    4 -5 0 990.495 188.058
    4 -5 0 1408.02 575.344
    4 -5 1 1039.67 456.785
    -4 5 -1 1393.51 287.039
    -4 5 -2 12168.8 647.348
    4 -5 2 12333.2 1459.72
    -4 5 -3 2211.41 343.626
    -4 5 -3 1749.62 186.208
    -4 5 -4 792.857 125.91
    4 -5 4 349.973 316.839
    -4 5 -4 687.768 147.272
    -4 5 -5 19792.7 989.221
    -4 5 -6 948.826 219.887
    -4 5 -6 870.626 169.387
    -4 5 -7 55.9026 104.212
    -4 5 -7 -12.3556 73.2904
    -4 5 -8 1298.19 191.828
    -4 5 -9 1314.07 178.004
    -4 5 -10 1746.05 178.426
    4 -4 -10 6629.6 439.611
    4 -4 -10 6152.42 446.429
    4 -4 -9 894.051 194.356
    4 -4 -9 987.758 206.635
    4 -4 -8 949.653 217.013
    -4 4 8 466.416 133.308
    4 -4 -7 2991.57 384.144
    -4 4 7 2894.06 336.574
    -4 4 6 540.539 175.358
    4 -4 -6 505.246 181.724
    -4 4 6 466.771 89.6745
    -4 4 5 1557.66 287.89
    4 -4 -5 1529.91 290.654
    -4 4 5 1321.06 153.252
    4 -4 -5 1314.12 261.824
    4 -4 -5 1262.02 456.413
    -4 4 4 22540.7 1009.02
    4 -4 -4 24936.8 1289.25
    -4 4 4 25856.3 1336.92
    -4 4 3 23.7646 50.7781
    -4 4 3 21.4064 133.855
    4 -4 -3 124.927 93.3749
    4 -4 -3 65.1125 287.884
    -4 4 2 566.425 209.625
    -4 4 2 545.595 105.644
    4 -4 -2 484.793 145.248
    4 -4 -2 400.757 373.992
    -4 4 1 1779.69 308.959
    -4 4 1 1679.05 180.441
    4 -4 -1 1329.95 225.83
    -4 4 1 1192.1 467.19
    -4 4 0 4370.83 315.827
    -4 4 0 3716.6 754.716
    4 -4 0 4440.54 869.031
    -4 4 0 5625.85 546.067
    -4 4 -1 240.073 158.971
    -4 4 -1 388.201 96.6107
    -4 4 -1 249.116 337.432
    4 -4 1 65.0596 340.541
    -4 4 -2 3397 427.812
    4 -4 2 2929.93 690.314
    -4 4 -3 1731.93 297.465
    -4 4 -3 1476.33 171.624
    4 -4 4 1121.8 423.598
    4 -4 5 737.79 306.042
    -4 4 -5 1748.9 291.407
    -4 4 -6 19076.5 1016.82
    -4 4 -7 11009.7 686.62
    -4 4 -8 945.335 178.639
    -4 4 -9 10142.8 592.166
    -4 4 -10 570.344 114.077
    4 -3 -11 2781.41 318.429
    4 -3 -11 2673.74 293.27
    4 -3 -10 4634.26 373.358
    4 -3 -10 3926.31 443.586
    4 -3 -10 3740.36 409.802
    4 -3 -9 -44.5592 107.917
    -4 3 8 197.822 116.661
    4 -3 -8 118.966 114.089
    4 -3 -7 8718.76 647.439
    -4 3 7 8201.94 636.111
    4 -3 -6 15244.1 912.169
    -4 3 6 15941.2 965.454
    -4 3 5 83.7442 137.295
    -4 3 5 54.9116 47.0157
    4 -3 -5 -20.1043 79.5034
    4 -3 -5 -57.2572 253.15
    4 -3 -5 -131.551 382.871
    -4 3 4 22787.1 997.549
    4 -3 -4 24038.6 1254.14
    -4 3 4 20741.1 1736.86
    4 -3 -4 20607.8 1812.84
    -4 3 4 25806.5 1344.8
    -4 3 3 32721.7 1361.93
    -4 3 3 28224.4 2189.06
    4 -3 -3 30521.5 2288.02
    -4 3 2 4929.62 318.794
    -4 3 2 4520.33 820.981
    4 -3 -2 3628.49 780.328
    -4 3 2 3316.14 560.452
    -4 3 1 1408.95 159.661
    -4 3 1 882.966 443.512
    -4 3 1 1120.9 349.357
    -4 3 1 1658.45 305.841
    -4 3 0 931.627 237.309
    -4 3 0 757.049 119.913
    4 -3 0 609.653 382.247
    -4 3 0 939.574 242.218
    -4 3 0 884.109 324.011
    -4 3 -1 2351.14 389.81
    -4 3 -1 1958.39 195.42
    -4 3 -1 1234.32 494.413
    4 -3 1 1858.07 549.338
    -4 3 -1 2337.52 472.283
    -4 3 -1 2573.56 377.28
    -4 3 -2 1357.78 308.466
    -4 3 -2 1054.17 244.779
    -4 3 -2 847.421 419.388
    4 -3 2 934.796 415.766
    -4 3 -3 3220.67 478.855
    -4 3 -3 4596.08 458.437
    -4 3 -3 2717.89 678.606
    4 -3 3 2727.81 614.681
    -4 3 -4 4165.04 508.593
    -4 3 -4 3863.19 540.239
    4 -3 4 2331.37 542.073
    4 -3 4 2432.58 508.869
    -4 3 -5 2471.11 402.576
    -4 3 -5 1665.65 399.843
    4 -3 5 1159.3 339.129
    -4 3 -6 19505.7 1224.87
    -4 3 -6 19556 1321.89
    -4 3 -7 16885.9 1094.35
    -4 3 -7 16387.3 935.338
    -4 3 -8 2512.51 376.871
    -4 3 -8 2490.89 290.531
    -4 3 -9 55.8562 71.6012
    4 -2 -12 468.247 128.407
    4 -2 -12 259.735 108.923
    4 -2 -11 1924.72 299.879
    4 -2 -11 1945.02 309.308
    4 -2 -10 45.9925 132.637
    4 -2 -10 171.383 102.786
    4 -2 -9 9377.4 606.655
    -4 2 9 7616.62 562.037
    4 -2 -8 198.452 122.878
    -4 2 8 284.81 149.548
    -4 2 7 398.915 179.108
    -4 2 6 4848.72 501.185
    4 -2 -6 4822.32 484.549
    4 -2 -6 3558.9 684.256
    4 -2 -6 4852.06 710.927
    -4 2 5 3815.77 457.69
    -4 2 5 3707.88 257.381
    -4 2 5 3685.8 716.538
    4 -2 -5 3687.62 745.832
    4 -2 -5 3511.29 646.912
    -4 2 4 5325.33 536.179
    -4 2 4 4789.81 304.761
    4 -2 -4 4790.13 836.57
    -4 2 4 3282.43 718.605
    4 -2 -4 5100.19 769.143
    -4 2 4 3358.31 604.838
    -4 2 3 251.906 71.7465
    -4 2 3 59.8015 277.438
    4 -2 -3 457.87 375.427
    -4 2 3 241.671 261.869
    -4 2 2 40776.4 1836.17
    -4 2 2 36580.1 1437.45
    4 -2 -2 35348.4 2392.04
    -4 2 1 4373.99 475.683
    -4 2 1 3520.88 260.063
    -4 2 1 2233.15 613.081
    4 -2 -1 2918.87 655.624
    -4 2 1 3306.39 653.44
    -4 2 0 1737.05 325.139
    -4 2 0 1606.12 169.398
    4 -2 0 1510.23 492.097
    -4 2 0 1492.55 453.05
    -4 2 0 1815.29 315.601
    -4 2 -1 291.759 170.108
    -4 2 -1 182.304 68.4273
    -4 2 -1 257.866 325.066
    4 -2 1 158.557 266.538
    -4 2 -1 355.68 265.92
    -4 2 -1 294.298 152.907
    -4 2 -2 10036.6 743.849
    -4 2 -2 7723.68 746.726
    -4 2 -2 5562.8 956.678
    4 -2 2 5603.2 874.654
    -4 2 -2 9584.58 1018.53
    4 -2 2 6160.7 796.775
    -4 2 -2 9553.53 696.982
    -4 2 -3 468.581 194.77
    -4 2 -3 560.54 247.066
    -4 2 -3 802.927 240.396
    -4 2 -3 918.957 459.278
    4 -2 3 302.909 264.82
    4 -2 3 536.85 284.363
    -4 2 -4 60622.5 2497.19
    -4 2 -4 52891.3 2600.76
    -4 2 -4 51801.7 2511.09
    -4 2 -4 49382.1 3057.4
    4 -2 4 41545.8 2520.32
    -4 2 -5 87584.7 3666.12
    -4 2 -5 82697.1 3831.07
    -4 2 -6 29002.1 1585.38
    -4 2 -7 816.052 257.469
    -4 2 -7 618.028 247.701
    -4 2 -7 469.16 156.369
    -4 2 -8 5327.65 521.929
    -4 2 -8 5045.57 428.862
    -4 2 -9 571.22 194.642
    -4 2 -10 1862.75 177.89
    4 -1 -12 3071.42 330.689
    4 -1 -12 3102.38 349.128
    4 -1 -11 5536.9 524.441
    4 -1 -10 331.869 184.656
    -4 1 10 158.061 97.8923
    -4 1 9 1258.17 242.086
    -4 1 8 645.371 196.572
    -4 1 7 10253.6 804.795
    4 -1 -7 12062.5 832.21
    -4 1 6 607.998 365.834
    4 -1 -6 2282.12 539.561
    4 -1 -6 1458.14 426.933
    -4 1 6 1726.39 328.54
    -4 1 5 32844.1 1322.15
    4 -1 -5 37120 2352.49
    4 -1 -5 36453.8 2179.26
    4 -1 -5 38118.3 1565.81
    -4 1 4 2093.44 181.289
    -4 1 4 1630.63 532.579
    4 -1 -4 2131.63 601.314
    4 -1 -4 2054.18 508.503
    -4 1 3 -13.0691 43.8169
    4 -1 -3 58.4327 336.843
    4 -1 -3 131.944 253.536
    -4 1 2 67.6512 52.712
    -4 1 2 109.732 265.74
    -4 1 2 42.8786 119.921
    -4 1 2 61.327 284.387
    -4 1 1 139.316 129.864
    -4 1 1 -55.7216 258.39
    4 -1 -1 220.133 307.778
    4 -1 -1 -42.0875 212.17
    -4 1 1 191.218 321.314
    -4 1 1 -21.2497 118.85
    -4 1 0 2217.16 345.917
    -4 1 0 1773.74 340.478
    -4 1 0 1532.51 499.808
    4 -1 0 2208.51 582.102
    4 -1 0 1523.62 439.478
    -4 1 0 1672.68 544.787
    -4 1 -1 1261.83 315.811
    -4 1 -1 1472.53 273.58
    4 -1 1 907.798 417.693
    4 -1 1 722.99 315.331
    -4 1 -1 1334.06 481.332
    -4 1 -2 5026.35 511.561
    -4 1 -2 3939.46 544.563
    4 -1 2 5377.74 814.125
    -4 1 -2 3180.06 739.728
    4 -1 2 4339.89 650.375
    -4 1 -3 22.7471 131.146
    -4 1 -3 -33.1972 167.361
    -4 1 -3 194.015 271.265
    4 -1 3 -88.0806 230.398
    -4 1 -3 48.8364 215.929
    4 -1 3 -180.502 225.732
    -4 1 -4 1760.85 336.229
    -4 1 -4 1451.95 377.541
    -4 1 -4 1315.05 336.89
    4 -1 4 1063.1 328.421
    -4 1 -5 15668.6 1027.16
    -4 1 -5 13111.8 1106.7
    -4 1 -6 3899.19 479.675
    -4 1 -7 401.179 192.677
    -4 1 -7 464.722 219.201
    -4 1 -8 1119.68 253.671
    -4 1 -8 1309.22 293.433
    -4 1 -8 1151 193.665
    -4 1 -9 5086.37 455.669
    -4 1 -9 5457.37 367.296
    4 0 -12 27.703 79.856
    4 0 -12 36.5705 125.247
    4 0 -11 1989.02 309.915
    4 0 -10 9755.94 746.181
    -4 0 10 7608.11 571.347
    -4 0 9 148.914 132.805
    4 0 -8 280.42 136.786
    4 0 -7 1262.01 254.037
    4 0 -7 1899.18 441.135
    4 0 -7 1661.46 263.517
    -4 0 6 -56.2828 236.25
    4 0 -6 422.957 308.322
    4 0 -6 251.353 248.663
    -4 0 6 115.618 255.752
    4 0 -6 420.075 139.586
    -4 0 5 1872.67 390.878
    -4 0 5 464.053 317.953
    4 0 -5 2133.39 543.028
    4 0 -5 2261.23 518.163
    -4 0 5 558.121 371.033
    4 0 -5 1745.39 243.484
    -4 0 4 14000.8 1004.23
    4 0 -4 13993.9 1272.24
    -4 0 4 3749.73 733.408
    4 0 -4 12710.6 1132.83
    -4 0 4 5709.07 974.696
    -4 0 3 23895 1379.22
    4 0 -3 22940.8 1692.96
    4 0 -3 22854.7 1540.63
    -4 0 3 10581.9 1350.19
    -4 0 2 816.649 299.8
    -4 0 2 51.2542 203.148
    4 0 -2 757.413 353.253
    -4 0 2 482.837 385.997
    -4 0 1 9879.04 813.793
    4 0 -1 11961.9 1223.87
    4 0 -1 11380.5 1075.4
    -4 0 1 9774.31 1288.96
    -4 0 0 6169.58 703.902
    -4 0 0 6366.05 564.546
    4 0 0 5636.52 799.893
    4 0 0 5178.74 728.991
    -4 0 0 3509.27 811.797
    -4 0 -1 4119.24 443.101
    -4 0 -1 4062.91 576.511
    4 0 1 3119.13 601.266
    4 0 1 2806.66 527.035
    -4 0 -2 408.427 315.965
    4 0 2 -43.089 217.244
    -4 0 -2 60.249 266.403
    4 0 2 292.795 223.078
    -4 0 -3 36230.1 1643.62
    -4 0 -3 28183.3 1751.44
    -4 0 -3 27544.1 1507.71
    4 0 3 29989.9 1852.72
    -4 0 -3 34038.7 2153.84
    4 0 3 33341.6 1836.76
    -4 0 -4 5796.09 565.588
    -4 0 -4 4229.37 615.545
    -4 0 -4 4393.31 502.187
    -4 0 -5 22123.4 1526.45
    -4 0 -5 22199.1 1341.95
    -4 0 -6 266.651 173.23
    -4 0 -7 5044.12 500.339
    -4 0 -7 4789.45 566.816
    -4 0 -8 67.1199 130.705
    -4 0 -8 20.2449 116.796
    -4 0 -8 241.107 95.0978
    -4 0 -9 1611.7 228.998
    4 1 -13 476.196 135.227
    4 1 -12 427.164 122.781
    4 1 -11 -16.2604 93.738
    -4 -1 11 -22.4141 71.8074
    -4 -1 10 1848.99 289.641
    4 1 -10 2526.25 341.034
    4 1 -9 62.5616 123.716
    4 1 -9 53.301 105.408
    4 1 -8 141.674 116.24
    -4 -1 7 319.364 310.309
    4 1 -7 845.25 193.552
    -4 -1 6 14502.7 1044.31
    4 1 -6 16680.9 1296.33
    4 1 -6 20873.7 1402.45
    4 1 -6 15262.6 798.256
    -4 -1 5 28601.7 1527.07
    4 1 -5 29305 1803.3
    4 1 -5 31550.6 1805.5
    4 1 -5 24258.5 1067.76
    -4 -1 4 1492.33 374.633
    4 1 -4 1472.09 442.424
    4 1 -4 1536.64 437.633
    -4 -1 3 1113.72 344.633
    -4 -1 3 373.888 392.165
    4 1 -2 190.242 240.235
    -4 -1 2 719.998 295.887
    4 1 -2 574.992 325.186
    -4 -1 2 379.569 411.349
    4 1 -1 4593.92 707.812
    4 1 -1 4926.98 692.163
    -4 -1 1 2641.59 774.711
    -4 -1 0 1998.46 426.822
    4 1 0 1423.14 430.339
    4 1 0 1625.13 426.62
    -4 -1 -1 17893.4 1014.69
    -4 -1 -1 20531.4 1327.42
    4 1 1 17462.5 1322.48
    4 1 1 18187.6 1308.14
    -4 -1 -2 4194.82 469.296
    -4 -1 -2 3999.8 565.586
    4 1 2 3717.55 578.027
    -4 -1 -2 4796.29 852.414
    4 1 2 5760.69 684.117
    -4 -1 -3 1531.7 295.914
    -4 -1 -3 1540.82 308.225
    -4 -1 -3 2146.31 528.099
    -4 -1 -4 5674.55 547.164
    -4 -1 -4 4479.93 531.774
    -4 -1 -5 535.951 194.699
    -4 -1 -5 250.126 175.354
    -4 -1 -6 139.036 138.927
    -4 -1 -6 120.987 174.422
    -4 -1 -7 68.151 119.135
    -4 -1 -7 47.7847 149.414
    -4 -1 -7 90.0687 81.8369
    -4 -1 -8 5847.11 457.594
    -4 -1 -9 685.474 120.55
    4 2 -12 958.994 218.091
    -4 -2 11 2674.39 303.589
    4 2 -10 16.8998 88.4104
    4 2 -9 1543.42 264.545
    4 2 -8 229.666 130.949
    -4 -2 7 10273.7 884.48
    4 2 -7 10517.5 764.029
    4 2 -7 9945.9 693.465
    -4 -2 6 35145.8 1947.71
    4 2 -6 33858 1599.47
    -4 -2 5 20511.3 1334.02
    4 2 -5 23721 1569.61
    -4 -2 4 3117.47 515.087
    4 2 -4 3037.52 572.631
    4 2 -4 3998.35 649.674
    -4 -2 3 -70.842 185.315
    4 2 -2 21324.1 1562.09
    4 2 -2 22760.7 1594.9
    4 2 -1 490.123 274.234
    -4 -2 1 464.724 260.096
    4 2 -1 468.907 284.237
    -4 -2 1 78.4373 347.085
    -4 -2 0 612.586 201.621
    4 2 0 313.961 227.119
    -4 -2 0 531.281 271.971
    -4 -2 0 993.689 501.663
    4 2 0 866.707 316.747
    -4 -2 -1 1560.17 318.223
    -4 -2 -1 2023.17 427.286
    -4 -2 -1 1277.01 518.588
    -4 -2 -2 2698.83 403.507
    -4 -2 -2 3046.5 495.774
    -4 -2 -2 3217.67 669.431
    4 2 2 2313.76 308.219
    -4 -2 -3 384.522 179.695
    4 2 3 375.787 131.632
    -4 -2 -4 309.084 164.588
    -4 -2 -4 253.647 177.594
    -4 -2 -5 255.278 155.214
    -4 -2 -5 120.71 158.458
    -4 -2 -6 9782.18 653.618
    -4 -2 -6 7682.85 727.897
    -4 -2 -7 1293.76 214.524
    -4 -2 -7 1245.7 250.999
    -4 -2 -8 10278.9 548.931
    4 3 -12 890.979 198.618
    -4 -3 11 4241.25 398.823
    4 3 -11 5787.4 453.215
    4 3 -10 849.629 200.064
    4 3 -9 3583.38 389.272
    -4 -3 8 79.7875 157.764
    4 3 -8 17.4215 87.8288
    -4 -3 7 1260.78 325.027
    4 3 -7 1490.39 267.773
    4 3 -7 1211.56 235.409
    -4 -3 6 21983.8 1444.66
    4 3 -6 20859.1 1215.57
    -4 -3 5 5141.48 662.302
    4 3 -5 4699.58 501.243
    -4 -3 4 108.085 195.128
    -4 -3 3 692.219 302.325
    -4 -3 2 1605.8 607.131
    -4 -3 1 925.774 497.337
    -4 -3 1 2090.24 442.687
    -4 -3 0 3706.81 559.461
    -4 -3 0 2162.86 652.672
    4 3 0 2587.76 348.847
    -4 -3 -1 77.7742 135.753
    -4 -3 -1 197.411 189.761
    4 3 1 237.632 123.458
    -4 -3 -2 1422.76 304.193
    -4 -3 -2 1427.23 344.04
    4 3 2 1304.25 218.741
    -4 -3 -3 1712.53 328.246
    -4 -3 -4 75.7114 92.3589
    -4 -3 -4 213.264 165.693
    -4 -3 -5 2255.02 279.445
    -4 -3 -5 1861.3 328.171
    -4 -3 -6 3931.46 331.066
    -4 -3 -6 3368.41 411.993
    4 4 -12 2042.84 269.63
    4 4 -11 1166.25 198.753
    4 4 -11 1387.6 261.341
    4 4 -10 537.096 201.27
    4 4 -10 557.722 158.882
    4 4 -9 -16.1383 84.4266
    -4 -4 8 1357.74 313.504
    4 4 -8 2038.23 286.135
    -4 -4 7 8151.61 821.517
    4 4 -7 10191.9 676.141
    -4 -4 6 167.453 209.511
    4 4 -6 200.597 130.179
    -4 -4 5 5686.21 701.657
    4 4 -5 5934.83 543.394
    -4 -4 4 932.353 318.77
    -4 -4 3 3781.48 576.802
    4 4 -3 2645.77 360.306
    4 4 -2 37.6126 101.843
    -4 -4 1 2798.58 493.331
    4 4 -1 2886.52 352.554
    -4 -4 0 326.602 250.745
    4 4 0 588.283 164.388
    -4 -4 -1 13051.6 942.811
    -4 -4 -1 11053.2 947.048
    4 4 1 13694.5 748.055
    -4 -4 -2 3897.78 478.559
    4 4 2 4486.21 338.412
    -4 -4 -3 -22.4324 125.456
    -4 -4 -4 118.997 124.077
    -4 -4 -5 4913.86 498.846
    -4 -4 -5 5095.29 456.583
    -4 -4 -6 854.63 163.43
    4 5 -11 425.668 141.224
    4 5 -11 307.527 104.867
    4 5 -10 17.7091 102.087
    4 5 -10 -13.0511 72.9887
    4 5 -9 1502.49 278.593
    4 5 -9 1006.98 201.323
    -4 -5 8 1431.13 309.059
    4 5 -8 1684.3 296.695
    4 5 -8 1884.79 265.557
    -4 -5 7 -28.7749 139.376
    4 5 -7 -65.6095 82.0658
    4 5 -7 -19.8023 99.84
    -4 -5 6 5579.86 656.554
    4 5 -6 5958.08 472.883
    4 5 -6 4897.09 484.898
    4 5 -5 142.282 119.094
    -4 -5 5 33.0966 190.83
    -4 -5 4 2088.96 442.946
    4 5 -3 4355.5 408.35
    4 5 -2 1478.84 231.088
    -4 -5 2 1989.07 424.003
    -4 -5 1 245.761 206.268
    4 5 -1 332.041 125.037
    -4 -5 0 5160.01 541.635
    -4 -5 0 4731.18 580.247
    4 5 0 5368.42 397.765
    -4 -5 -1 1660.23 311.822
    4 5 1 2264.8 220.508
    -4 -5 -2 40.1028 131.5
    -4 -5 -3 471.991 161.121
    -4 -5 -4 2453.5 292.43
    -4 -5 -5 -40.9028 62.3349
    4 6 -11 568.966 111.177
    4 6 -10 972.122 173.538
    4 6 -10 602.498 134.169
    4 6 -9 1643.47 238.545
    4 6 -9 1839.17 229.261
    -4 -6 8 647.988 202.721
    4 6 -8 1092.11 201.828
    4 6 -8 972.47 179.954
    -4 -6 7 -24.709 158.315
    4 6 -7 49.7614 78.7195
    4 6 -7 27.016 70.6721
    4 6 -6 1650.92 215.155
    -4 -6 6 1095.21 303.387
    -4 -6 5 8028.07 749.32
    -4 -6 4 5099.56 619.239
    4 6 -4 6136.83 443.638
    4 6 -3 3032.75 293.504
    4 6 -2 693.142 140.113
    -4 -6 2 701.293 256.929
    -4 -6 1 193.959 169.6
    4 6 -1 172.49 81.5088
    -4 -6 0 3451.39 405.314
    4 6 0 3983.06 280.522
    -4 -6 -1 265.847 135.776
    -4 -6 -2 -28.1339 90.1328
    -4 -6 -3 565.601 129.664
    4 7 -10 248.455 68.3902
    4 7 -9 470.461 102.767
    -4 -7 8 14.0977 98.5526
    4 7 -8 -18.5695 62.2574
    -4 -7 7 74.3583 127.465
    4 7 -7 198.867 71.9917
    -4 -7 6 1414.9 289.439
    4 7 -6 2127.44 203.461
    -4 -7 5 8348.12 696.924
    -4 -7 4 2025.08 352.064
    4 7 -4 2478.37 225.099
    -4 -7 3 -21.201 132.599
    4 7 -3 122.214 68.4538
    -4 -7 2 -15.0663 84.2821
    -4 -7 2 56.8199 124.22
    4 7 -2 93.4741 56.045
    -4 -7 1 1204.68 213.942
    4 7 -1 1875.25 159.381
    4 7 -1 1466.95 158.218
    -4 -7 0 384.994 123.891
    4 7 0 635.89 101.226
    4 7 1 475.039 78.5143
    -4 -8 7 30.6643 67.047
    4 8 -7 47.9459 42.8136
    -4 -8 6 296.35 124.454
    4 8 -6 302.561 70.1084
    -4 -8 5 3395.93 347.059
    4 8 -4 203.175 54.8635
    -4 -8 3 -47.298 80.9922
    4 8 -3 40.5699 34.969
    -5 9 -1 394.14 84.8057
    -5 9 -2 1270.22 143.77
    -5 9 -3 557.887 93.1816
    -5 8 3 912.494 79.148
    -5 8 2 2412.16 154.714
    -5 8 1 71.464 33.7484
    5 -8 -1 -20.024 125.223
    -5 8 0 1240.72 124.673
    -5 8 -1 1390.71 151.487
    -5 8 -1 1073.75 105.689
    -5 8 -2 713.164 119.328
    -5 8 -3 406.021 96.3221
    5 -8 3 78.1389 128.5
    -5 8 -3 287.36 101.361
    -5 8 -4 2338.19 204.784
    -5 8 -4 2422.18 220.44
    -5 8 -5 2847.47 218.729
    -5 7 4 243.97 46.6557
    -5 7 3 2746.09 180.788
    -5 7 2 3377.34 214.823
    5 -7 -2 2598.79 423.918
    -5 7 1 919.001 135.267
    -5 7 1 841.831 104.235
    -5 7 0 223.874 94.8642
    -5 7 0 340.965 71.4968
    -5 7 -1 2998.78 288.38
    -5 7 -2 265.215 106.127
    -5 7 -3 1937.47 232.684
    5 -7 3 953.372 283.622
    -5 7 -4 1566.17 200.379
    -5 7 -4 1172.54 181.186
    5 -7 4 845.524 234.616
    -5 7 -6 165.842 67.8775
    -5 6 5 188.012 84.2378
    -5 6 5 92.9904 32.3488
    -5 6 4 3026.64 295.091
    -5 6 4 2536.8 177.276
    -5 6 3 1729.3 245.362
    -5 6 3 1679.23 148.23
    5 -6 -3 1230.47 332.475
    -5 6 2 1443.86 237.596
    -5 6 2 1062.29 123.937
    5 -6 -2 1033.97 346.317
    -5 6 1 36.0673 45.277
    -5 6 0 76.3464 106.742
    -5 6 0 -6.17254 45.6658
    -5 6 -1 88.2605 108.872
    5 -6 2 1994.53 448.46
    5 -6 3 3065.27 485.27
    5 -6 4 408.787 205.003
    -5 6 -5 813.044 161.642
    -5 6 -6 1809.75 198.359
    -5 5 6 722.324 147.949
    -5 5 5 55.9651 36.7064
    -5 5 5 75.8363 101.535
    -5 5 4 868.153 105.906
    5 -5 -4 570.208 253.61
    -5 5 4 1125.22 217.423
    -5 5 3 326.616 75.2334
    5 -5 -3 104.302 279.49
    -5 5 3 497.12 174.074
    -5 5 2 1991.98 179.076
    5 -5 -2 1948.02 452.89
    -5 5 1 13.2933 45.5306
    -5 5 1 52.0496 108.484
    -5 5 0 2765.33 224.838
    5 -5 0 1922.87 482.539
    -5 5 -1 761.758 197.764
    5 -5 1 558.341 290.789
    5 -5 2 3621.38 591.862
    5 -5 3 1057.64 318.787
    5 -5 4 7589.6 705.964
    -5 5 -5 11262.5 530.946
    -5 5 -6 2245.55 171.285
    -5 5 -7 60.7292 30.4551
    -5 4 8 128.264 55.3156
    -5 4 7 399.241 116.758
    -5 4 6 3947.06 360.718
    -5 4 5 4350.85 411.954
    -5 4 4 1770.32 158.637
    -5 4 4 1864.22 285.675
    5 -4 -4 1615.17 412.501
    -5 4 3 18928.1 821.937
    5 -4 -3 18531.3 1420.16
    -5 4 2 74.0921 129.49
    -5 4 2 20.0611 48.5865
    5 -4 -2 -81.3597 227.504
    -5 4 1 596.14 192.537
    -5 4 0 3990.26 413.772
    5 -4 0 2145.32 500.02
    -5 4 -1 12434.4 763.824
    5 -4 1 8912.69 957.394
    5 -4 2 2985.12 530.561
    5 -4 3 8994.06 860.816
    -5 4 -3 10018.3 535.635
    5 -4 4 3314.84 473.272
    -5 4 -4 4293.66 306.519
    -5 4 -5 30.9872 44.6707
    -5 4 -6 1275.06 147.881
    -5 4 -7 -36.8026 36.776
    5 -3 -9 1504.09 202.578
    -5 3 8 1494.21 190.401
    -5 3 7 529.223 142.153
    -5 3 6 842.351 197.303
    -5 3 5 552.918 189.862
    5 -3 -5 731.393 301.974
    5 -3 -4 7544.08 855.047
    -5 3 4 8373.85 646.338
    5 -3 -3 1361.15 430.334
    -5 3 2 118.295 135.106
    -5 3 1 2027.52 319.986
    5 -3 -1 1390.05 429.361
    -5 3 0 183.438 120.522
    5 -3 0 369.11 286.797
    5 -3 1 4350.4 655.934
    5 -3 2 3311.69 560.651
    5 -3 3 3958.49 557.722
    5 -3 4 2182.74 362.34
    -5 3 -5 37.2934 62.5285
    -5 3 -6 31.6836 46.998
    -5 3 -7 436.488 82.9052
    5 -2 -9 81.3301 77.9875
    -5 2 9 117.037 64.781
    -5 2 8 1522.08 215.991
    -5 2 7 4230.81 401.265
    -5 2 6 2468.95 331.321
    5 -2 -5 10066.2 944.072
    -5 2 5 8977.42 679.478
    5 -2 -4 21572.9 1554.53
    5 -2 -3 705.416 349.28
    -5 2 3 870.175 228.17
    -5 2 2 1111.41 252.543
    5 -2 -1 2077.05 502.573
    -5 2 1 2357.32 342.961
    -5 2 0 3405.72 387.254
    5 -2 0 2859.78 558.568
    -5 2 -1 2242.42 346.443
    5 -2 1 1335.18 393.425
    -5 2 -2 3938.8 464.318
    5 -2 2 2998.79 518.819
    -5 2 -3 1747.11 313.084
    5 -2 3 1092.49 299.751
    -5 2 -4 43.6669 133.068
    -5 2 -5 10339.2 585.654
    -5 2 -6 892.85 137.41
    -5 2 -7 23.571 41.2023
    5 -1 -9 287.874 100.72
    -5 1 9 416.743 114.006
    -5 1 8 2758.6 306.698
    -5 1 7 210.599 153.794
    5 -1 -6 8917.23 837.15
    -5 1 6 7219.08 599.572
    -5 1 5 17011.6 1035.2
    5 -1 -5 18710.8 1344.88
    -5 1 4 1733.66 307.444
    5 -1 -4 1375.3 411.305
    -5 1 3 101.325 152.603
    5 -1 -3 40.533 240.447
    5 -1 -2 2157.91 506.689
    -5 1 2 1672.63 306.404
    5 -1 -1 437.072 299.654
    -5 1 1 510.117 187.571
    -5 1 0 16183.9 996.747
    5 -1 0 15256.2 1230.99
    -5 1 -1 405.574 184.112
    5 -1 1 278.131 228.331
    -5 1 -2 -23.1502 137.324
    5 -1 2 -30.4226 164.739
    -5 1 -3 5582.81 565.545
    5 -1 3 6086.18 618.372
    -5 1 -4 169.664 136.01
    -5 1 -5 6235.26 545.693
    -5 1 -6 1352.82 161.367
    -5 1 -7 565.746 82.9657
    -5 0 10 193.972 63.784
    -5 0 9 2920.12 292.565
    -5 0 8 984.336 201.276
    -5 0 7 12960.6 813.129
    -5 0 6 3864.01 424.305
    5 0 -5 11529.4 1031.82
    5 0 -4 913.18 337.326
    -5 0 4 617 198.26
    -5 0 3 1460.54 280.657
    -5 0 2 2861.94 374.329
    5 0 -2 4039.64 611.547
    5 0 -1 1517.08 423.635
    -5 0 0 42.7412 107.757
    5 0 0 173.699 211.728
    -5 0 -1 2464.7 379.161
    5 0 1 3321.92 509.724
    -5 0 -2 69.2085 124.943
    -5 0 -3 3682.45 441.582
    5 0 3 2519.5 267.545
    -5 0 -4 29103.3 1494.48
    -5 0 -5 2555.64 323.919
    -5 -1 10 -7.38522 49.5199
    -5 -1 9 2250.62 262.306
    -5 -1 8 513.815 172.667
    -5 -1 7 2081.87 304.852
    5 1 -6 -16.5362 100.778
    -5 -1 5 56.582 144.446
    -5 -1 4 1081.76 250.379
    -5 -1 3 477.693 173.129
    -5 -1 2 2861.63 363.309
    5 1 -2 5073.73 654.872
    -5 -1 1 5098.13 494.439
    -5 -1 0 148.809 129.66
    -5 -1 -1 22.0196 126.935
    5 1 1 -14.5989 93.5354
    -5 -1 -2 631.235 207.657
    5 1 2 659.085 149.034
    -5 -1 -3 1292.29 271.625
    -5 -1 -4 119.911 122.194
    -5 -1 -5 7399.57 521.247
    -5 -2 10 141.529 69.1924
    5 2 -10 69.891 81.5242
    -5 -2 9 45.548 82.7407
    -5 -2 8 2318.03 290.081
    -5 -2 7 -79.3754 125.587
    5 2 -6 4568.07 411.637
    -5 -2 5 989.192 221.983
    5 2 -5 832.592 201.418
    -5 -2 4 428.693 170.191
    -5 -2 3 404.188 155.413
    5 2 -3 280.446 139.127
    5 2 -2 2767.5 342.107
    -5 -2 1 2433.7 330.939
    5 2 -1 2981.13 339.266
    -5 -2 0 9874.55 737.939
    5 2 0 10462.2 657.035
    -5 -2 -1 320.658 161.73
    5 2 1 527.705 127.724
    -5 -2 -2 949.282 232.752
    5 2 2 659.183 114.464
    -5 -2 -3 11186.6 738.072
    -5 -2 -4 811.767 169.183
    -5 -2 -5 893.474 137.243
    -5 -3 10 1628.86 162.794
    -5 -3 9 222.7 101.304
    5 3 -9 173.999 92.0003
    -5 -3 8 1439.69 220.159
    5 3 -8 1601.08 234.92
    5 3 -7 136.703 97.5742
    5 3 -6 196.065 108.435
    5 3 -6 235.544 106.95
    5 3 -5 238.513 115.998
    -5 -3 4 -25.5483 167.543
    -5 -3 3 1341 314.399
    5 3 -3 1536.29 234.668
    5 3 -2 686.504 165.814
    -5 -3 1 202.375 128.903
    5 3 -1 152.97 96.1154
    -5 -3 0 33.3942 101.785
    5 3 0 86.6048 74.9456
    -5 -3 -1 32.454 108.814
    5 3 1 40.3611 51.5314
    -5 -3 -2 14.6433 91.5605
    -5 -3 -3 -11.6179 68.9158
    -5 -4 9 2090.15 205.199
    -5 -4 7 519.099 135.107
    -5 -4 6 211.748 105.687
    5 4 -6 278.046 82.9363
    -5 -4 5 2033.64 336.845
    5 4 -5 3750.97 296.758
    -5 -4 4 1005.1 261.32
    5 4 -3 355.431 105.862
    5 4 -2 2380.63 233.246
    -5 -4 1 835.447 161.084
    5 4 -1 1702.41 174.064
    -5 -4 0 23.4038 73.1677
    5 4 0 -10.932 36.6507
    -5 -4 -1 1723.67 219.868
    -5 -4 -2 16.6346 49.3397
    -5 -5 8 31.2855 47.1233
    -5 -5 7 132.509 67.6517
    5 5 -6 1087.39 123.129
    5 5 -5 582.283 99.5921
    5 5 -4 1322.94 148.428
    5 5 -3 -18.2193 43.3003
    5 5 -2 427.287 78.8795
    -6 5 0 4.87209 31.9507
    -6 5 -1 -4.88767 33.478
    -6 4 3 155.029 58.0123
    6 -4 -2 302.28 130.855
    6 -4 -1 -15.137 89.7902
    6 -4 0 128.312 107.436
    -6 3 4 177.077 65.7769
    -6 3 3 260.709 79.4852
    6 -3 -3 134.776 122.333
    6 -3 -1 3089 361.763
    6 -3 0 1005.43 209.485
    -6 2 4 266.187 77.6786
    -6 1 5 744.654 112.006
    6 -1 -2 899.66 144.021
    6 -1 -1 56.4616 57.5368
    6 0 -2 553.88 103.898
_refine_special_details
;
positions of H atoms at N1 and N2 were obtained from a difference Fourier map.
Other H atoms were positioned geometrically with C---H = 0.93 \%A (aromatic H)
or 0.96 \%A (methyl H), and constrained to ride on their parent atoms, with
<i>U</i>~iso~(H) = <i>xU</i>~eq~(C,<i>O</i>), where <i>x</i>=1.5 for methyl H,
and <i>x</i>=1.2 for all other H atoms.
;
_reflns_number_total     2362
_reflns_number_gt     2023
_reflns_threshold_expression     'I > 2\s(I)'
_refine_ls_structure_factor_coef     Fsqd
_refine_ls_matrix_type     full
_refine_ls_R_factor_all     0.0649
_refine_ls_R_factor_gt     0.0596
_refine_ls_wR_factor_gt     0.1755
_refine_ls_wR_factor_ref     0.1837
_refine_ls_goodness_of_fit_ref     1.090
_refine_ls_restrained_S_all     1.090
_refine_ls_number_reflns     2362
_refine_ls_number_parameters     164
_refine_ls_number_restraints     0
_refine_ls_hydrogen_treatment     constr
_refine_ls_weighting_scheme     calc
_refine_ls_weighting_details
              'w=1/[\s^2^(Fo^2^)+(0.1286P)^2^+0.0079P] where P=(Fo^2^+2Fc^2^)/3'
_atom_sites_solution_hydrogens     geom
_atom_sites_solution_primary     dual
_atom_sites_solution_secondary     ?
_refine_ls_shift/su_max     0.000
_refine_ls_shift/su_mean     0.000
_refine_diff_density_max     0.336
_refine_diff_density_min     -0.473
_refine_ls_extinction_method     none
_refine_ls_extinction_coef     .
loop_
    _atom_type_symbol
    _atom_type_description
    _atom_type_scat_dispersion_real
    _atom_type_scat_dispersion_imag
    _atom_type_scat_source
    'C' 'C' 0.0181 0.0091
                         'International Tables Vol C Tables 4.2.6.8 and 6.1.1.4'
    'H' 'H' 0.0000 0.0000
                         'International Tables Vol C Tables 4.2.6.8 and 6.1.1.4'
    'Cl' 'Cl' 0.3639 0.7018
                         'International Tables Vol C Tables 4.2.6.8 and 6.1.1.4'
    'N' 'N' 0.0311 0.0180
                         'International Tables Vol C Tables 4.2.6.8 and 6.1.1.4'
    'O' 'O' 0.0492 0.0322
                         'International Tables Vol C Tables 4.2.6.8 and 6.1.1.4'
_computing_data_collection
;
CrysAlisPro 1.171.41.113a (Rigaku OD, 2021)
;
_computing_cell_refinement
;
CrysAlisPro 1.171.41.113a (Rigaku OD, 2021)
;
_computing_data_reduction
;
CrysAlisPro 1.171.41.113a (Rigaku OD, 2021)
;
_computing_structure_solution
;
<i>SHELXT</i> (Sheldrick, 2015a)
;
_computing_structure_refinement
;
<i>SHELXL</i> (Sheldrick, 2015b)
;
_computing_molecular_graphics
;
Olex2 (Dolomanov <i>et al.</i>,  2009), Mercury (Macrae <i>et al.</i>,
2020)
;
_computing_publication_material
;
Olex2 (Dolomanov <i>et al.</i>,  2009)
;
loop_
    _atom_site_type_symbol
    _atom_site_label
    _atom_site_fract_x
    _atom_site_fract_y
    _atom_site_fract_z
    _atom_site_U_iso_or_equiv
    _atom_site_adp_type
    _atom_site_calc_flag
    _atom_site_occupancy
    _atom_site_disorder_assembly
    _atom_site_disorder_group
    Cl Cl1 0.70169(15) 0.48597(7) 0.88602(4) 0.0568(3) Uani d 1 . .
    O O1 0.2394(4) 0.10879(18) -0.04783(12) 0.0467(4) Uani d 1 . .
    O O2 1.0545(3) 0.2472(2) 0.40507(14) 0.0554(5) Uani d 1 . .
    N N1 0.2702(4) 0.07879(18) 0.12455(14) 0.0351(4) Uani d 1 . .
    H H1 0.113762 0.020388 0.103199 0.042 Uiso calc 1 . .
    N N2 0.6373(4) 0.23089(19) 0.46700(13) 0.0367(4) Uani d 1 . .
    H H2 0.459644 0.221023 0.448300 0.044 Uiso calc 1 . .
    C C1 0.3982(4) 0.1067(2) 0.23115(16) 0.0344(5) Uani d 1 . .
    H H1A 0.313595 0.064270 0.278844 0.041 Uiso calc 1 . .
    C C2 0.6488(4) 0.1959(2) 0.27013(16) 0.0327(4) Uani d 1 . .
    C C3 0.7723(5) 0.2563(2) 0.19387(18) 0.0387(5) Uani d 1 . .
    H H3 0.946826 0.314972 0.217320 0.046 Uiso calc 1 . .
    C C4 0.6407(5) 0.2301(2) 0.08749(18) 0.0403(5) Uani d 1 . .
    H H4 0.724547 0.272452 0.039606 0.048 Uiso calc 1 . .
    C C5 0.3741(4) 0.1379(2) 0.04762(16) 0.0338(5) Uani d 1 . .
    C C6 0.7985(4) 0.2265(2) 0.38631(17) 0.0357(5) Uani d 1 . .
    C C7 0.7463(4) 0.2510(2) 0.58157(16) 0.0330(5) Uani d 1 . .
    C C8 0.6758(4) 0.3534(2) 0.66538(16) 0.0312(4) Uani d 1 . .
    C C9 0.7869(5) 0.3634(2) 0.77585(17) 0.0369(5) Uani d 1 . .
    C C10 0.9636(5) 0.2817(3) 0.80184(19) 0.0436(5) Uani d 1 . .
    H H10 1.034339 0.292535 0.876128 0.052 Uiso calc 1 . .
    C C11 1.0340(6) 0.1845(3) 0.7173(2) 0.0498(6) Uani d 1 . .
    H H11 1.156189 0.129966 0.733910 0.060 Uiso calc 1 . .
    C C12 0.9234(6) 0.1669(2) 0.6069(2) 0.0465(6) Uani d 1 . .
    H H12 0.967423 0.098984 0.549550 0.056 Uiso calc 1 . .
    C C13 0.4974(5) 0.4497(2) 0.64070(18) 0.0413(5) Uani d 1 . .
    H H13A 0.614874 0.532952 0.638879 0.062 Uiso calc 1 . .
    H H13B 0.384069 0.471175 0.697991 0.062 Uiso calc 1 . .
    H H13C 0.378964 0.406824 0.569413 0.062 Uiso calc 1 . .
loop_
    _atom_site_aniso_label
    _atom_site_aniso_U_11
    _atom_site_aniso_U_22
    _atom_site_aniso_U_33
    _atom_site_aniso_U_12
    _atom_site_aniso_U_13
    _atom_site_aniso_U_23
    Cl1 0.0737(5) 0.0721(5) 0.0188(4) 0.0169(3) 0.0033(3) 0.0046(3)
    O1 0.0527(10) 0.0628(10) 0.0219(8) 0.0063(7) -0.0090(7) 0.0172(7)
    O2 0.0327(9) 0.1011(14) 0.0257(9) 0.0141(8) -0.0021(6) 0.0103(9)
    N1 0.0348(9) 0.0473(9) 0.0185(9) 0.0040(7) -0.0040(6) 0.0080(7)
    N2 0.0337(9) 0.0570(10) 0.0151(9) 0.0098(7) -0.0028(6) 0.0060(7)
    C1 0.0374(11) 0.0466(10) 0.0172(10) 0.0085(8) 0.0000(8) 0.0078(8)
    C2 0.0349(10) 0.0440(10) 0.0158(9) 0.0105(8) -0.0012(7) 0.0037(8)
    C3 0.0354(11) 0.0483(11) 0.0284(11) 0.0051(8) 0.0008(8) 0.0087(9)
    C4 0.0455(12) 0.0502(11) 0.0258(11) 0.0050(9) 0.0024(9) 0.0162(9)
    C5 0.0400(11) 0.0406(10) 0.0211(10) 0.0116(8) -0.0009(8) 0.0101(8)
    C6 0.0344(11) 0.0491(11) 0.0186(10) 0.0098(8) -0.0036(8) 0.0045(8)
    C7 0.0355(10) 0.0430(10) 0.0184(10) 0.0052(8) -0.0026(7) 0.0102(8)
    C8 0.0344(10) 0.0409(10) 0.0181(10) 0.0031(7) 0.0002(7) 0.0125(8)
    C9 0.0455(12) 0.0473(11) 0.0155(10) 0.0026(8) -0.0009(8) 0.0116(8)
    C10 0.0500(13) 0.0597(13) 0.0229(11) 0.0053(10) -0.0048(9) 0.0227(10)
    C11 0.0577(15) 0.0569(13) 0.0415(14) 0.0171(11) -0.0031(11) 0.0269(12)
    C12 0.0582(15) 0.0492(12) 0.0333(13) 0.0196(10) 0.0010(10) 0.0117(10)
    C13 0.0504(13) 0.0490(11) 0.0247(11) 0.0157(9) -0.0013(9) 0.0114(9)
_geom_special_details
;
 All esds (except the esd in the dihedral angle between two l.s. planes)
 are estimated using the full covariance matrix.  The cell esds are taken
 into account individually in the estimation of esds in distances, angles
 and torsion angles; correlations between esds in cell parameters are only
 used when they are defined by crystal symmetry.  An approximate (isotropic)
 treatment of cell esds is used for estimating esds involving l.s. planes.
;
loop_
    _geom_bond_atom_site_label_1
    _geom_bond_atom_site_label_2
    _geom_bond_site_symmetry_2
    _geom_bond_distance
    _geom_bond_publ_flag
    Cl1 C9 . 1.743(2) ?
    O1 C5 . 1.238(2) ?
    O2 C6 . 1.225(3) ?
    N1 C1 . 1.349(3) ?
    N1 C5 . 1.379(3) ?
    N2 C6 . 1.351(3) ?
    N2 C7 . 1.427(2) ?
    C1 C2 . 1.360(3) ?
    C2 C3 . 1.418(3) ?
    C2 C6 . 1.487(3) ?
    C3 C4 . 1.355(3) ?
    C4 C5 . 1.434(3) ?
    C7 C8 . 1.391(3) ?
    C7 C12 . 1.394(3) ?
    C8 C9 . 1.406(3) ?
    C8 C13 . 1.497(3) ?
    C9 C10 . 1.376(3) ?
    C10 C11 . 1.366(4) ?
    C11 C12 . 1.387(3) ?
loop_
    _geom_angle_atom_site_label_1
    _geom_angle_atom_site_label_2
    _geom_angle_atom_site_label_3
    _geom_angle_site_symmetry_1
    _geom_angle_site_symmetry_3
    _geom_angle
    _geom_angle_publ_flag
    C1 N1 C5 . . 124.19(18) ?
    C6 N2 C7 . . 123.50(17) ?
    N1 C1 C2 . . 121.18(19) ?
    C1 C2 C3 . . 117.44(18) ?
    C1 C2 C6 . . 122.53(18) ?
    C3 C2 C6 . . 119.98(18) ?
    C4 C3 C2 . . 121.2(2) ?
    C3 C4 C5 . . 120.99(19) ?
    O1 C5 N1 . . 119.92(19) ?
    O1 C5 C4 . . 125.14(19) ?
    N1 C5 C4 . . 114.93(17) ?
    O2 C6 N2 . . 123.42(19) ?
    O2 C6 C2 . . 120.18(19) ?
    N2 C6 C2 . . 116.39(17) ?
    C8 C7 N2 . . 119.96(17) ?
    C8 C7 C12 . . 121.34(18) ?
    C12 C7 N2 . . 118.70(19) ?
    C7 C8 C9 . . 116.00(18) ?
    C7 C8 C13 . . 122.62(17) ?
    C9 C8 C13 . . 121.36(19) ?
    C8 C9 Cl1 . . 118.95(17) ?
    C10 C9 Cl1 . . 117.88(16) ?
    C10 C9 C8 . . 123.2(2) ?
    C11 C10 C9 . . 119.3(2) ?
    C10 C11 C12 . . 120.1(2) ?
    C11 C12 C7 . . 120.1(2) ?
loop_
    _geom_hbond_atom_site_label_d
    _geom_hbond_atom_site_label_h
    _geom_hbond_atom_site_label_a
    _geom_hbond_site_symmetry_d
    _geom_hbond_site_symmetry_h
    _geom_hbond_site_symmetry_a
    _geom_hbond_distance_dh
    _geom_hbond_distance_ha
    _geom_hbond_distance_da
    _geom_hbond_angle_dha
    _geom_hbond_publ_flag
    N1 H1 O1 1_555 1_555 2_555 0.86 1.93 2.793(3) 177 y
    N2 H2 O2 1_555 1_555 1_455 0.86 2.08 2.926(3) 166 y
_shelx_space_group_comment
;
The symmetry employed for this shelxl refinement is uniquely defined
by the following loop, which should always be used as a source of
symmetry information in preference to the above space-group names.
They are only intended as comments.
;
_shelx_estimated_absorpt_T_min     0.748
_shelx_estimated_absorpt_T_max     0.896
_iucr_refine_instructions_details
;
TITL long_0501_4_auto_a.res in P-1
    long_0501_4_auto.res
    created by SHELXL-2018/3 at 16:34:02 on 01-May-2022
REM Old TITL long_0501_4_auto in P-1
REM SHELXT solution in P-1: R1 0.413, Rweak 0.049, Alpha 0.030
REM <I/s> 0.000 for 0 systematic absences, Orientation as input
REM Formula found by SHELXT: C13 N2 O3
CELL 1.54184 4.912368 10.303698 12.587571 105.8903 96.4222 99.3614
ZERR 2 0.000152 0.000283 0.000293 0.0022 0.0022 0.0024
LATT 1
SFAC C H Cl N O
UNIT 26 22 2 4 4
L.S. 21
PLAN  5
SIZE 0.04 0.05 0.11
TEMP -5
BOND
list 4
fmap 2 53
ACTA
REM <olex2.extras>
REM <HklSrc "%.\\long_0501_4_auto.hkl">
REM </olex2.extras>
WGHT    0.128600    0.007900
FVAR      11.03006
CL1   3    0.701691    0.485975    0.886017    11.00000    0.07365    0.07206 =
         0.01880    0.00459    0.00330    0.01688
O1    5    0.239433    0.108792   -0.047834    11.00000    0.05266    0.06279 =
         0.02188    0.01716   -0.00903    0.00626
O2    5    1.054478    0.247245    0.405069    11.00000    0.03273    0.10110 =
         0.02574    0.01027   -0.00210    0.01407
N1    4    0.270180    0.078794    0.124550    11.00000    0.03481    0.04727 =
         0.01847    0.00796   -0.00396    0.00404
AFIX  43
H1    2    0.113762    0.020388    0.103199    11.00000   -1.20000
AFIX   0
N2    4    0.637321    0.230893    0.466997    11.00000    0.03370    0.05698 =
         0.01510    0.00605   -0.00281    0.00981
AFIX  43
H2    2    0.459644    0.221023    0.448300    11.00000   -1.20000
AFIX   0
C1    1    0.398197    0.106720    0.231151    11.00000    0.03739    0.04659 =
         0.01717    0.00779   -0.00005    0.00853
AFIX  43
H1A   2    0.313595    0.064270    0.278844    11.00000   -1.20000
AFIX   0
C2    1    0.648812    0.195860    0.270129    11.00000    0.03485    0.04398 =
         0.01580    0.00374   -0.00122    0.01051
C3    1    0.772297    0.256274    0.193866    11.00000    0.03539    0.04830 =
         0.02842    0.00873    0.00079    0.00505
AFIX  43
H3    2    0.946826    0.314972    0.217320    11.00000   -1.20000
AFIX   0
C4    1    0.640708    0.230056    0.087489    11.00000    0.04550    0.05021 =
         0.02576    0.01619    0.00238    0.00499
AFIX  43
H4    2    0.724547    0.272452    0.039606    11.00000   -1.20000
AFIX   0
C5    1    0.374094    0.137913    0.047618    11.00000    0.04001    0.04059 =
         0.02106    0.01007   -0.00094    0.01163
C6    1    0.798453    0.226491    0.386315    11.00000    0.03444    0.04905 =
         0.01864    0.00453   -0.00359    0.00985
C7    1    0.746266    0.251045    0.581568    11.00000    0.03551    0.04302 =
         0.01842    0.01023   -0.00256    0.00522
C8    1    0.675816    0.353369    0.665378    11.00000    0.03439    0.04085 =
         0.01807    0.01251    0.00018    0.00313
C9    1    0.786935    0.363389    0.775852    11.00000    0.04554    0.04726 =
         0.01548    0.01156   -0.00090    0.00263
C10   1    0.963630    0.281676    0.801845    11.00000    0.04997    0.05969 =
         0.02286    0.02265   -0.00480    0.00530
AFIX  43
H10   2    1.034339    0.292535    0.876128    11.00000   -1.20000
AFIX   0
C11   1    1.033990    0.184462    0.717342    11.00000    0.05774    0.05695 =
         0.04153    0.02694   -0.00309    0.01708
AFIX  43
H11   2    1.156189    0.129966    0.733910    11.00000   -1.20000
AFIX   0
C12   1    0.923382    0.166935    0.606851    11.00000    0.05820    0.04917 =
         0.03327    0.01169    0.00100    0.01964
AFIX  43
H12   2    0.967423    0.098984    0.549550    11.00000   -1.20000
AFIX   0
C13   1    0.497434    0.449720    0.640702    11.00000    0.05043    0.04904 =
         0.02474    0.01140   -0.00131    0.01571
AFIX 137
H13A  2    0.614874    0.532952    0.638879    11.00000   -1.50000
H13B  2    0.384069    0.471175    0.697991    11.00000   -1.50000
H13C  2    0.378964    0.406824    0.569413    11.00000   -1.50000
AFIX   0
HKLF 4
REM  long_0501_4_auto_a.res in P-1
REM wR2 = 0.1837, GooF = S = 1.090, Restrained GooF = 1.090 for all data
REM R1 = 0.0596 for 2023 Fo > 4sig(Fo) and 0.0649 for all 2362 data
REM 164 parameters refined using 0 restraints
END
WGHT      0.1286      0.0079
REM Highest difference peak  0.336,  deepest hole -0.473,  1-sigma level  0.086
Q1    1   0.8777  0.4839  0.8858  11.00000  0.05    0.34
Q2    1   0.5698  0.5592  0.7048  11.00000  0.05    0.31
Q3    1   0.4701  0.2782  0.4548  11.00000  0.05    0.28
Q4    1   0.0158  0.5209  0.5226  11.00000  0.05    0.28
Q5    1   0.7381  0.1167  0.0770  11.00000  0.05    0.28
  REM The information below was added by Olex2.
  REM
  REM R1 = 0.0596 for 2023 Fo > 4sig(Fo) and 0.0649 for all 5870 data
  REM n/a parameters refined using n/a restraints
  REM Highest difference peak 0.34, deepest hole -0.47
  REM Mean Shift 0, Max Shift 0.000.
  REM +++ Tabular Listing of Refinement Information +++
  REM R1_all = 0.0649
  REM R1_gt = 0.0596
  REM wR_ref = 0.1837
  REM GOOF = 1.090
  REM Shift_max = 0.000
  REM Shift_mean = 0
  REM Reflections_all = 5870
  REM Reflections_gt = 2023
  REM Parameters = n/a
  REM Hole = -0.47
  REM Peak = 0.34
  REM Flack = n/a
;
