# Supplementary material for: N-(3-Chloro-2-methyl­phen­yl)-6-oxo-1,6-di­hydro­pyridine-3-carboxamide
Source: IUCrdata. 2023 Jul 14;8(Pt 7):x230602. doi: 10.1107/S2414314623006028 (PMC10626615; doi:10.1107/S2414314623006028)
Supplement: Supplementary file 2 [file x-08-x230602-Isup2.hkl]

#
# h,k,l, Fc-squared, Fo-squared, sigma(Fo-squared), status flag
#
data_I
_shelx_title ' long_0501_4_auto_a.res in P-1'
_shelx_refln_list_code          4
_shelx_F_calc_maximum      100.49
_exptl_crystal_F_000       272.00
_reflns_d_resolution_high  0.7893

loop_
 _space_group_symop_operation_xyz
 'x, y, z'
 '-x, -y, -z'

_cell_length_a     4.9124
_cell_length_b    10.3037
_cell_length_c    12.5876
_cell_angle_alpha 105.890
_cell_angle_beta   96.422
_cell_angle_gamma  99.361

_shelx_F_squared_multiplier     1.000

loop_
 _refln_index_h
 _refln_index_k
 _refln_index_l
 _refln_F_squared_calc
 _refln_F_squared_meas
 _refln_F_squared_sigma
 _refln_observed_status
   1   0   0        102.81        113.61        21.47 o
   2   0   0       1015.94       1024.99        83.72 o
   3   0   0        757.42        652.83        18.49 o
   4   0   0         41.11         47.12         3.24 o
   5   0   0          1.28          0.71         0.79 o
  -5   1   0         96.02        130.11         6.37 o
  -4   1   0         15.52         15.54         1.44 o
  -3   1   0         59.73         65.65         2.97 o
  -2   1   0        189.08        119.15         9.02 o
  -1   1   0        797.11        523.67        21.42 o
   0   1   0          5.08          3.02         0.27 o
   1   1   0       2987.15       2797.30        71.10 o
   2   1   0         28.04         72.45        18.87 o
   3   1   0         86.29         82.57         7.55 o
   4   1   0         14.12         14.12         2.03 o
   5   1   0          0.94          1.22         1.07 o
  -5   2   0         23.12         26.70         2.62 o
  -4   2   0         16.94         13.56         1.03 o
  -3   2   0        267.64        256.31         8.76 o
  -2   2   0        455.86        266.15        60.57 o
  -1   2   0         86.14         86.45         4.90 o
   0   2   0       2250.31       2327.93        82.12 o
   1   2   0       4535.20       4034.97       106.29 o
   2   2   0          5.03          1.12         0.95 o
   3   2   0          7.18          3.48         0.63 o
   4   2   0          5.07          5.01         0.97 o
   5   2   0         82.16         83.93         4.03 o
  -6   3   0          8.86          8.26         1.72 o
  -5   3   0          0.63          1.96         0.91 o
  -4   3   0          8.77          6.69         0.75 o
  -3   3   0        447.41        425.89        38.09 o
  -2   3   0        267.08        270.81        39.30 o
  -1   3   0       4442.71       3731.36       131.95 o
   0   3   0       2960.68       2990.03       105.63 o
   1   3   0        843.58        962.20        35.88 o
   2   3   0        365.98        373.45        14.58 o
   3   3   0          3.69          2.22         0.63 o
   4   3   0         30.94         23.66         3.55 o
   5   3   0          0.08          0.53         0.50 o
  -6   4   0          0.43          1.05         0.88 o
  -5   4   0         18.77         28.72         7.58 o
  -4   4   0         43.51         38.10         2.81 o
  -3   4   0         14.72         13.98         1.12 o
  -2   4   0        199.69        169.02         7.55 o
  -1   4   0        644.42        715.06        18.68 o
   0   4   0        701.33        726.62        19.18 o
   1   4   0        261.42        298.38        13.06 o
   2   4   0         21.62         21.62         1.65 o
   3   4   0         82.15         73.77        10.83 o
   4   4   0          4.21          4.07         1.13 o
   5   4   0          0.03          0.00         0.27 o
  -6   5   0          0.11          0.04         0.26 o
  -5   5   0         20.12         21.82         3.46 o
  -4   5   0          9.37          9.56         0.89 o
  -3   5   0          1.79          2.72         0.87 o
  -2   5   0        643.57        597.14        33.24 o
  -1   5   0         90.40        113.12         7.05 o
   0   5   0        227.03        234.82        10.98 o
   1   5   0        222.19        244.07         6.18 o
   2   5   0          1.71          0.90         0.34 o
   3   5   0         31.16         34.55         1.95 o
   4   5   0         43.12         42.54         2.31 o
  -5   6   0          0.38          0.15         0.35 o
  -4   6   0          0.46          0.78         0.54 o
  -3   6   0         14.02         17.45         1.72 o
  -2   6   0        180.59        213.86         5.00 o
  -1   6   0        146.81        163.53         5.28 o
   0   6   0         54.21         73.57         3.12 o
   1   6   0        152.24        189.76         5.62 o
   2   6   0         20.32         17.91         1.24 o
   3   6   0         15.65         17.93         2.46 o
   4   6   0         31.40         31.46         2.19 o
  -5   7   0          1.72          2.49         0.48 o
  -4   7   0         25.54         25.17         8.72 o
  -3   7   0        111.48        113.85         7.40 o
  -2   7   0        386.74        481.88        18.84 o
  -1   7   0          3.32          2.41         0.56 o
   0   7   0        238.06        243.61         8.87 o
   1   7   0         72.03         68.04         4.29 o
   2   7   0         82.70        100.38         3.61 o
   3   7   0          3.79          4.42         0.89 o
   4   7   0          4.58          4.63         1.03 o
  -5   8   0          7.68         10.20         1.02 o
  -4   8   0          2.38          1.98         0.70 o
  -3   8   0          1.73          2.04         2.15 o
  -2   8   0        402.40        503.95        14.26 o
  -1   8   0         11.42         12.43         1.07 o
   0   8   0        165.34        182.13         6.87 o
   1   8   0         59.65         54.27         2.76 o
   2   8   0         10.76         12.29         1.60 o
   3   8   0          3.68          3.92         0.61 o
  -4   9   0         10.84          6.49         1.80 o
  -3   9   0         26.90         14.42         3.53 o
  -2   9   0          0.92          0.76         0.49 o
  -1   9   0        301.70        381.27        11.04 o
   0   9   0          4.60          3.13         0.81 o
   1   9   0         10.52          9.85         1.68 o
   2   9   0          1.30          1.61         0.78 o
   3   9   0         35.77         23.17         1.83 o
  -4  10   0          0.26          0.33         0.27 o
  -3  10   0          9.22          6.28         2.24 o
  -2  10   0          0.21          0.58         0.56 o
  -1  10   0         10.33         11.70         0.91 o
   0  10   0          3.73          3.93         0.69 o
   1  10   0          2.36          2.67         0.54 o
   2  10   0          0.37          0.13         0.28 o
  -3  11   0          0.55          0.58         0.30 o
  -2  11   0         11.06         14.23         4.47 o
  -1  11   0          8.64          9.87         1.22 o
   0  11   0          3.41          3.68         0.48 o
   1  11   0          0.28          0.06         0.28 o
  -1  12   0          6.73          5.13         1.33 o
   0  12   0          1.59          0.70         0.59 o
   0 -12   1          5.39          4.61         0.53 o
   1 -12   1          8.23          8.71         0.95 o
   2 -12   1          1.59          0.74         0.76 o
  -2 -11   1          0.28          0.04         0.24 o
  -1 -11   1         13.29         12.93         1.11 o
   0 -11   1          3.27          4.87         0.82 o
   1 -11   1         16.07         16.42         1.45 o
   2 -11   1          0.99          1.11         1.07 o
   3 -11   1          0.55          0.19         0.25 o
  -2 -10   1          0.08          0.29         0.39 o
  -1 -10   1          5.42          4.06         0.69 o
   0 -10   1        127.60        146.79         5.35 o
   1 -10   1         33.47         34.36         1.72 o
   2 -10   1          8.22          9.22         1.36 o
   3 -10   1          4.72          5.11         1.20 o
   4 -10   1         12.82         10.34         1.52 o
  -3  -9   1          3.02          2.34         0.40 o
  -2  -9   1         24.20         21.57         3.50 o
  -1  -9   1         11.79         12.73         1.90 o
   0  -9   1         69.28         70.29         3.19 o
   1  -9   1        101.62        115.97         3.89 o
   2  -9   1         59.40         70.00         7.68 o
   3  -9   1          6.14          8.08         1.38 o
   4  -9   1          0.68          0.93         0.34 o
   5  -9   1          2.29          3.24         0.70 o
  -3  -8   1          1.66          1.36         0.44 o
  -2  -8   1         29.15         39.04         6.72 o
  -1  -8   1          0.20          0.98         0.40 o
   0  -8   1         11.69         10.16         1.41 o
   1  -8   1        169.73        198.48         5.69 o
   2  -8   1          5.77          6.09         0.91 o
   3  -8   1          0.50          1.22         0.84 o
   4  -8   1          0.19          0.55         0.34 o
   5  -8   1          6.95          9.83         1.30 o
  -4  -7   1         10.87         13.26         1.58 o
  -3  -7   1          0.10          1.34         0.70 o
  -2  -7   1          0.94          1.28         0.41 o
  -1  -7   1          8.27          7.72         0.78 o
   0  -7   1        188.72        217.13         7.62 o
   1  -7   1          3.13          5.07         0.71 o
   2  -7   1         13.52         12.34         1.18 o
   3  -7   1          6.12          8.92         2.06 o
   4  -7   1          9.07          7.85         1.35 o
   5  -7   1         23.88         24.65         2.37 o
  -4  -6   1          1.18          1.48         0.60 o
  -3  -6   1          0.05          0.32         0.37 o
  -2  -6   1          2.02          2.57         0.52 o
  -1  -6   1          2.15          2.29         0.44 o
   0  -6   1        215.69        219.51        24.12 o
   1  -6   1        146.85        160.06         5.16 o
   2  -6   1          1.05          1.11         0.29 o
   3  -6   1         73.20         68.59         4.22 o
   4  -6   1         16.51         15.90         2.36 o
   5  -6   1          1.10          0.73         0.89 o
  -4  -5   1          2.97          2.46         0.88 o
  -3  -5   1          0.46          0.74         0.53 o
  -2  -5   1        107.62        110.73         4.59 o
  -1  -5   1          0.16         -0.01         0.26 o
   0  -5   1        283.65        280.36        11.25 o
   1  -5   1        568.54        606.97        16.15 o
   2  -5   1         29.82         30.83         1.75 o
   3  -5   1        121.46        110.51         4.06 o
   4  -5   1         13.13         10.64         2.00 o
   5  -5   1          3.86          5.68         1.34 o
   6  -5   1          0.18         -0.04         0.28 o
  -5  -4   1         11.03         11.40         3.56 o
  -4  -4   1         26.92         23.49         2.36 o
  -3  -4   1         38.10         40.21         4.46 o
  -2  -4   1        151.31        136.00        17.92 o
  -1  -4   1        220.95        176.94         9.29 o
   0  -4   1         29.36         48.26         2.60 o
   1  -4   1        367.93        419.80        11.26 o
   2  -4   1         38.45         28.98         2.10 o
   3  -4   1          9.85         13.18         2.25 o
   4  -4   1          2.45          2.47         0.64 o
   5  -4   1         78.98         93.14        14.47 o
  -5  -3   1          4.29          1.43         0.63 o
  -4  -3   1         11.40         13.72         4.79 o
  -3  -3   1         31.69         48.38         2.37 o
  -2  -3   1        455.58        486.83        14.34 o
  -1  -3   1        248.72        227.61        10.30 o
   0  -3   1        945.25       1021.81        36.64 o
   1  -3   1        572.49        501.17        18.43 o
   2  -3   1        844.29       1020.00        39.99 o
   3  -3   1         11.04          4.31         2.10 o
   4  -3   1         18.43         17.33         1.35 o
   5  -3   1         38.82         35.76         5.39 o
  -5  -2   1         25.02         22.43         2.25 o
  -4  -2   1          1.79          3.22         1.18 o
  -3  -2   1         71.07         91.61         7.08 o
  -2  -2   1       1529.21       1643.52       112.11 o
  -1  -2   1        283.94        281.63         7.85 o
   1  -2   1        522.27        474.37        18.74 o
   2  -2   1        302.40        277.96        15.24 o
   3  -2   1        476.07        494.85        20.81 o
   4  -2   1          1.35          1.97         0.45 o
   5  -2   1         12.97         16.08         3.73 o
  -5  -1   1         41.32         41.90         4.06 o
  -4  -1   1         38.80         35.98         4.85 o
  -3  -1   1        104.18        115.80         7.81 o
  -2  -1   1         12.87         25.33         6.74 o
  -1  -1   1       6729.79       6307.96       158.94 o
   0  -1   1         84.88         97.24         3.71 o
   1  -1   1        128.23        108.73         6.50 o
   2  -1   1        379.56        300.89        16.98 o
   3  -1   1        431.30        352.12         9.29 o
   4  -1   1         10.28          9.91         1.25 o
   5  -1   1          3.14          2.87         1.18 o
  -5   0   1         10.43         12.47         3.48 o
  -4   0   1        115.78         87.75         4.38 o
  -3   0   1         32.78         32.35         1.67 o
  -2   0   1       1351.09       1284.20       116.21 o
  -1   0   1        134.48        130.19         5.17 o
   0   0   1         67.85         76.85         3.16 o
   1   0   1       1784.45       2029.23       234.97 o
   2   0   1        560.89        581.70        65.43 o
   3   0   1         37.95         25.39         3.69 o
   4   0   1         30.44         30.28         2.68 o
   5   0   1         16.30         23.27         3.52 o
  -6   1   1          0.22          0.46         0.47 o
  -5   1   1          4.26          3.96         1.31 o
  -4   1   1          0.22          0.47         0.60 o
  -3   1   1         42.87         43.89         3.49 o
  -2   1   1         14.45          4.58         2.39 o
  -1   1   1        412.34        132.48         6.49 o
   0   1   1          1.58          3.24         0.25 o
   1   1   1          6.15          6.29         0.67 o
   2   1   1        228.97        290.84        57.86 o
   3   1   1         36.24         33.81         3.27 o
   4   1   1        144.83        151.97         5.01 o
   5   1   1          0.44          0.01         0.62 o
  -5   2   1         15.20         18.71         2.33 o
  -4   2   1         29.52         29.22         2.51 o
  -3   2   1         58.05         46.30         3.76 o
  -2   2   1        654.69        361.00        41.38 o
  -1   2   1      10099.00       8170.61       204.69 o
   0   2   1         98.91         94.57         3.81 o
   1   2   1        693.81        710.67        31.99 o
   2   2   1        106.43        143.82         5.14 o
   3   2   1        191.50        216.08        10.99 o
   4   2   1         16.26         13.71         1.88 o
   5   2   1          2.90          3.72         0.85 o
  -6   3   1         21.87         25.39         2.97 o
  -5   3   1         13.79         15.22         2.62 o
  -4   3   1         11.31         11.42         1.26 o
  -3   3   1        106.73         81.18         3.86 o
  -2   3   1        335.78        241.76        14.30 o
  -1   3   1        530.49        578.17        21.69 o
   0   3   1         61.47         87.48         2.90 o
   1   3   1          1.02          1.37         0.78 o
   2   3   1          2.94          4.67         0.93 o
   3   3   1        136.92        124.06        46.34 o
   4   3   1          1.82          1.40         0.68 o
   5   3   1          0.01          0.31         0.38 o
  -6   4   1          1.03         -0.12         0.74 o
  -5   4   1          4.98          4.90         1.58 o
  -4   4   1         13.05         12.97         1.11 o
  -3   4   1          0.61          0.14         0.77 o
  -2   4   1         21.99         16.98         1.76 o
  -1   4   1          6.55         11.31         0.67 o
   0   4   1        326.08        371.88        10.33 o
   1   4   1          1.33          1.04         0.53 o
   2   4   1         10.30         10.44         1.67 o
   3   4   1         90.90         86.82        10.80 o
   4   4   1        109.01        105.86         5.45 o
   5   4   1         17.80         14.17         1.81 o
  -5   5   1          0.03          0.20         0.35 o
  -4   5   1        198.60        193.84         6.07 o
  -3   5   1        242.83        247.21        11.11 o
  -2   5   1       1292.77       1397.16        36.40 o
  -1   5   1        875.52       1016.90        38.64 o
   0   5   1       1703.68       1999.97        73.39 o
   1   5   1        156.61        167.81         4.59 o
   2   5   1         19.10         21.83         1.21 o
   3   5   1          4.30          2.83         0.57 o
   4   5   1         11.54         17.28         2.48 o
  -5   6   1          0.01          0.30         0.37 o
  -4   6   1          0.28          0.46         0.41 o
  -3   6   1         33.57         36.97         2.95 o
  -2   6   1         13.96         14.94         0.94 o
  -1   6   1         94.94        102.24         5.21 o
   0   6   1          0.13         -0.14         0.85 o
   1   6   1         95.54        117.75         3.66 o
   2   6   1          0.06          0.28         0.29 o
   3   6   1         20.13         20.66         1.81 o
   4   6   1          2.00          2.19         1.12 o
  -5   7   1          6.68          7.17         0.68 o
  -4   7   1          7.98          8.43         1.05 o
  -3   7   1        260.20        280.01         9.37 o
  -2   7   1        162.71        192.99         8.66 o
  -1   7   1        232.51        241.70         8.05 o
   0   7   1        107.11        107.52         4.54 o
   1   7   1        162.94        149.91         7.11 o
   2   7   1          0.87          1.91         0.47 o
   3   7   1         62.16         73.73        12.65 o
   4   7   1          2.60          3.90         0.65 o
  -5   8   1          0.58          0.43         0.38 o
  -4   8   1          7.54          9.01         2.18 o
  -3   8   1         46.36         32.00         5.15 o
  -2   8   1          5.10         10.94         1.46 o
  -1   8   1         13.05         15.64         1.19 o
   0   8   1         34.77         38.38         2.91 o
   1   8   1          9.32          7.24         1.14 o
   2   8   1         37.08         33.43         3.00 o
   3   8   1          3.65          2.07         0.46 o
  -4   9   1         18.52         16.01         2.65 o
  -3   9   1         26.63         16.89         3.61 o
  -2   9   1         37.72         40.42        11.62 o
  -1   9   1         44.89         45.91         4.89 o
   0   9   1          3.78          4.32         1.09 o
   1   9   1          4.22          5.86         1.25 o
   2   9   1          1.82          1.80         0.73 o
  -4  10   1          0.34          0.09         0.66 o
  -3  10   1          9.72          6.43         2.08 o
  -2  10   1         22.52         26.70         7.14 o
  -1  10   1          1.24          1.26         0.39 o
   0  10   1          0.37         -0.03         0.33 o
   1  10   1          6.63          6.93         0.68 o
   2  10   1          1.44          1.37         0.28 o
  -3  11   1          1.53          0.69         0.57 o
  -2  11   1          1.08          1.27         0.78 o
  -1  11   1          4.47          4.15         0.74 o
   0  11   1          1.86          2.64         0.45 o
   1  11   1          9.35          8.88         0.88 o
  -1  12   1          3.20          1.48         0.75 o
   0 -12   2         11.10         12.72         1.70 o
   1 -12   2          7.43          5.77         0.86 o
   2 -12   2          0.01          0.22         0.84 o
   3 -12   2          0.04          0.60         0.63 o
  -2 -11   2         12.25         11.17         0.98 o
  -1 -11   2          0.31          0.82         0.43 o
   0 -11   2        179.53        214.97         7.21 o
   1 -11   2         27.15         29.97         2.40 o
   2 -11   2         16.44         17.69         5.99 o
   3 -11   2         41.08         22.55         3.13 o
  -2 -10   2         11.31         11.91         1.52 o
  -1 -10   2         25.65         35.99         2.41 o
   0 -10   2          4.62          3.80         0.65 o
   1 -10   2         76.67         95.95         4.58 o
   2 -10   2          0.21         -0.18         0.60 o
   3 -10   2          0.11          0.05         0.32 o
   4 -10   2          1.10          1.09         0.51 o
  -3  -9   2          3.31          3.37         0.78 o
  -2  -9   2          1.18          1.18         0.48 o
  -1  -9   2         15.00         12.89         2.54 o
   0  -9   2          5.68          4.87         0.73 o
   1  -9   2         22.37         29.85         1.68 o
   2  -9   2          6.10          7.13         0.99 o
   3  -9   2          5.15          5.03         0.73 o
   4  -9   2          3.44          3.59         1.12 o
   5  -9   2         10.79         10.44         1.18 o
  -3  -8   2          0.49          0.03         0.34 o
  -2  -8   2          0.22          0.54         0.31 o
  -1  -8   2          0.39          0.63         0.49 o
   0  -8   2        123.07        125.98         6.87 o
   1  -8   2          9.65         12.04         1.04 o
   2  -8   2         37.39         43.35         2.45 o
   3  -8   2         65.58         67.38         3.36 o
   4  -8   2          1.78          2.64         0.52 o
   5  -8   2          4.81          5.86         0.98 o
  -4  -7   2          0.23          0.42         0.36 o
  -3  -7   2          0.09          0.29         0.59 o
  -2  -7   2         87.45        101.03         5.82 o
  -1  -7   2         12.07         12.63         1.08 o
   0  -7   2          3.67          4.56         0.73 o
   1  -7   2        231.53        259.30        10.26 o
   2  -7   2          1.58          1.71         0.38 o
   3  -7   2         68.08         61.44         3.68 o
   4  -7   2          0.67          0.68         0.47 o
   5  -7   2          1.10          2.18         0.87 o
  -4  -6   2          4.52          5.71         1.01 o
  -3  -6   2          2.88          2.99         0.58 o
  -2  -6   2          9.33          7.27         0.81 o
  -1  -6   2        108.65         99.91         3.90 o
   0  -6   2         24.43         27.28         2.13 o
   1  -6   2         67.24         68.49         2.64 o
   2  -6   2          2.44          1.66         0.43 o
   3  -6   2         66.05         48.65         3.29 o
   4  -6   2         18.88         16.21         1.14 o
   5  -6   2         28.95         16.39         3.69 o
  -5  -5   2          2.97          3.51         0.65 o
  -4  -5   2          8.75         13.35         2.10 o
  -3  -5   2         67.79         89.64        25.36 o
  -2  -5   2          0.45          0.23         0.45 o
  -1  -5   2         83.39         72.98         3.52 o
   0  -5   2        191.23        229.07         7.10 o
   1  -5   2        301.79        351.61        13.59 o
   2  -5   2         28.45         28.74         1.64 o
   3  -5   2         85.96         76.82        10.36 o
   4  -5   2        112.95        100.25         4.86 o
   5  -5   2         32.92         29.77         4.86 o
  -5  -4   2         18.11         19.57         1.92 o
  -4  -4   2          0.51          0.31         0.84 o
  -3  -4   2          8.26          8.59         1.88 o
  -2  -4   2        660.67        572.77        58.67 o
  -1  -4   2         52.27         62.43         3.06 o
   0  -4   2        185.52        214.26         9.65 o
   1  -4   2        351.24        350.43        22.56 o
   2  -4   2         85.79         84.08         4.22 o
   3  -4   2        192.03        191.12        13.46 o
   4  -4   2         23.76         26.97         2.99 o
   5  -4   2         30.59         24.54         4.36 o
  -5  -3   2          5.95          5.64         1.36 o
  -4  -3   2         25.21         13.20         4.99 o
  -3  -3   2        135.06        174.29         6.01 o
  -2  -3   2       1864.97       1936.91        50.48 o
  -1  -3   2        699.38        708.78        20.55 o
   0  -3   2          2.03          1.62         0.39 o
   1  -3   2       1735.16       1485.00        37.36 o
   2  -3   2         18.42         15.80         1.29 o
   3  -3   2        187.58        186.25        14.15 o
   4  -3   2          6.90          9.02         1.32 o
   5  -3   2         26.41         27.22         4.61 o
  -5  -2   2         24.55         22.75         2.81 o
  -4  -2   2        156.42        181.25         9.17 o
  -3  -2   2         10.12         11.23         1.07 o
  -2  -2   2         15.61         16.75         1.67 o
  -1  -2   2       4842.31       4788.38       119.65 o
   0  -2   2        221.55        236.57        11.90 o
   1  -2   2        215.75        221.93        18.65 o
   2  -2   2         27.28         21.60         7.46 o
   3  -2   2         39.57         37.22         4.22 o
   4  -2   2         66.22         68.50         5.97 o
   5  -2   2         26.22         29.45         3.86 o
  -5  -1   2         21.86         29.94         9.09 o
  -4  -1   2          3.34          3.73         1.24 o
  -3  -1   2         91.09         98.07         5.31 o
  -2  -1   2        401.65        614.21        23.13 o
  -1  -1   2       1868.83       1890.54       146.03 o
   0  -1   2        644.26        688.55        16.09 o
   1  -1   2        136.98         65.36         4.23 o
   2  -1   2        102.28         84.61         6.71 o
   3  -1   2        109.95         74.78        13.51 o
   4  -1   2         39.02         37.06         2.84 o
   5  -1   2          0.08         -0.22         0.87 o
  -6   0   2          4.61          4.55         0.85 o
  -5   0   2         19.57         26.87         4.84 o
  -4   0   2          6.57          3.83         1.27 o
  -3   0   2         54.89         51.90         2.70 o
  -2   0   2        674.22        714.64        26.24 o
  -1   0   2         50.72         39.54         4.60 o
   0   0   2         62.01         69.96         1.75 o
   1   0   2        755.96        568.68        19.57 o
   2   0   2         46.01         45.90         4.43 o
   3   0   2         93.99        101.60         4.60 o
   4   0   2          1.17          1.35         1.02 o
   5   0   2          0.33          0.57         1.03 o
  -6   1   2          8.86          7.39         1.18 o
  -5   1   2         12.19         15.03         2.16 o
  -4   1   2          0.47          0.54         0.38 o
  -3   1   2         37.76         34.15         1.95 o
  -2   1   2        114.82        107.11         7.88 o
  -1   1   2        317.15        135.38         6.66 o
   0   1   2          1.43          2.35         0.20 o
   1   1   2        532.35        454.69        50.43 o
   2   1   2         34.73         30.90         4.66 o
   3   1   2         26.63         27.37         2.15 o
   4   1   2         31.58         36.55         2.54 o
   5   1   2          4.64          5.34         1.00 o
  -5   2   2          9.05          9.14         2.08 o
  -4   2   2        299.47        310.53        12.84 o
  -3   2   2        269.98        222.71        24.87 o
  -2   2   2        254.63        136.27         6.33 o
  -1   2   2       1469.02       1359.90        32.94 o
   0   2   2         97.43        104.74         3.11 o
   1   2   2        700.59        661.98       170.00 o
   2   2   2         51.43         50.41         2.44 o
   3   2   2         24.69         28.50         2.21 o
   4   2   2         22.21         22.00         1.72 o
   5   2   2          7.59          6.03         1.19 o
  -5   3   2          0.57          0.97         1.11 o
  -4   3   2         39.52         37.36         3.03 o
  -3   3   2          0.24          0.19         0.27 o
  -2   3   2         49.90         45.95         3.07 o
  -1   3   2        246.66        278.61        11.42 o
   0   3   2        798.68        926.35        34.15 o
   1   3   2         30.83         30.73         2.50 o
   2   3   2        199.30        136.11         6.57 o
   3   3   2          0.97          1.30         0.53 o
   4   3   2         11.26         11.22         1.30 o
   5   3   2          0.44          0.12         0.75 o
  -6   4   2          2.11          2.48         1.08 o
  -5   4   2          0.05          0.16         0.37 o
  -4   4   2          3.85          4.29         0.64 o
  -3   4   2         75.78         72.23         3.62 o
  -2   4   2        376.22        376.43        15.54 o
  -1   4   2        199.06        209.12         9.71 o
   0   4   2         30.73         46.14         3.32 o
   1   4   2        165.14        156.57         5.16 o
   2   4   2         99.91        102.07         3.13 o
   3   4   2         16.25         14.56         1.60 o
   4   4   2         36.72         35.41         2.42 o
   5   4   2          0.86          0.14         0.41 o
  -5   5   2         15.28         16.33         1.37 o
  -4   5   2        249.69        253.73         7.51 o
  -3   5   2        151.78        129.06         4.67 o
  -2   5   2        940.24       1005.29        26.81 o
  -1   5   2        241.77        254.61        11.94 o
   0   5   2         19.35         17.22         2.17 o
   1   5   2        529.92        644.92        16.65 o
   2   5   2         24.41         21.91         1.48 o
   3   5   2         10.33          9.79         1.12 o
   4   5   2          1.20          0.33         1.08 o
  -5   6   2         10.60          9.49         0.97 o
  -4   6   2          0.88          0.94         0.49 o
  -3   6   2        246.63        255.43         7.76 o
  -2   6   2          1.07          1.09         0.42 o
  -1   6   2         18.63         18.18         1.76 o
   0   6   2         94.35         96.12        18.46 o
   1   6   2        105.65        116.72        16.51 o
   2   6   2         70.12         59.83         5.29 o
   3   6   2         17.80         16.41         2.22 o
   4   6   2          0.42         -0.23         0.74 o
  -5   7   2         28.70         26.70         3.20 o
  -4   7   2          6.99          7.01         0.87 o
  -3   7   2        224.50        216.03         9.52 o
  -2   7   2        428.64        455.39        57.66 o
  -1   7   2        301.17        330.47         8.11 o
   0   7   2          8.51          8.97         1.04 o
   1   7   2          3.02          1.75         0.75 o
   2   7   2          5.82          7.21         2.27 o
   3   7   2         18.74         17.89         1.77 o
  -5   8   2         17.94         19.83         1.27 o
  -4   8   2          0.88          0.93         0.45 o
  -3   8   2         92.55         73.35         7.44 o
  -2   8   2          0.16          0.62         0.54 o
  -1   8   2          4.93          7.31         1.14 o
   0   8   2          1.67          1.76         0.66 o
   1   8   2          7.08          5.98         1.31 o
   2   8   2         40.01         36.12         2.98 o
   3   8   2          0.03          0.17         0.26 o
  -4   9   2          2.26          2.81         0.71 o
  -3   9   2         21.67         13.33         3.19 o
  -2   9   2         12.09         15.30         3.25 o
  -1   9   2          2.99          2.37         0.71 o
   0   9   2         11.42         12.27         1.18 o
   1   9   2         19.91         21.02         2.68 o
   2   9   2         21.62         22.19         1.31 o
  -4  10   2         60.19         52.67         9.81 o
  -3  10   2         46.88         33.38         3.82 o
  -2  10   2          7.07          5.70         2.01 o
  -1  10   2         51.83         62.82         3.53 o
   0  10   2          2.42          2.44         0.52 o
   1  10   2          0.05          0.30         0.26 o
   2  10   2          3.98          2.51         0.57 o
  -2  11   2          6.37          3.49         0.83 o
  -1  11   2          1.56          0.77         1.07 o
   0  11   2          0.27          0.33         0.25 o
   1  11   2          3.87          2.69         0.53 o
  -1 -12   3         57.07         43.57        11.75 o
   0 -12   3         18.61         19.32         1.59 o
   1 -12   3          0.39          0.75         0.48 o
   2 -12   3         19.81         14.13         3.99 o
   3 -12   3          0.29          0.66         0.32 o
  -2 -11   3          2.94          3.02         0.41 o
  -1 -11   3          0.17          0.95         0.95 o
   0 -11   3          1.54          2.01         0.84 o
   1 -11   3          7.37          7.94         0.82 o
   2 -11   3          5.95          6.72         1.12 o
   3 -11   3          8.46          2.90         1.51 o
  -3 -10   3          0.56          0.22         0.51 o
  -2 -10   3          1.83          1.93         0.55 o
  -1 -10   3          0.34          0.41         1.20 o
   0 -10   3          0.34          0.86         0.67 o
   1 -10   3          0.27          0.01         0.58 o
   2 -10   3         19.65         22.33         2.28 o
   3 -10   3          5.56          3.79         0.59 o
   4 -10   3         10.59         10.68         4.67 o
  -3  -9   3          1.82          1.54         0.55 o
  -2  -9   3         15.72         17.37         1.28 o
  -1  -9   3        194.71        219.57        10.12 o
   0  -9   3         28.54         28.86         1.46 o
   1  -9   3        164.44        198.15         5.13 o
   2  -9   3         31.35         41.78         2.16 o
   3  -9   3         11.04          9.19         1.13 o
   4  -9   3          1.67          0.70         0.32 o
   5  -9   3          4.15          4.59         0.77 o
  -4  -8   3          0.22          0.12         0.36 o
  -3  -8   3          0.07          0.28         0.41 o
  -2  -8   3          1.51          1.72         0.43 o
  -1  -8   3          5.48          6.92         1.01 o
   0  -8   3         15.61         14.65         1.30 o
   1  -8   3          1.33          1.02         0.35 o
   2  -8   3          0.24          0.30         0.47 o
   3  -8   3         39.40         30.64         2.64 o
   4  -8   3          7.66          5.69         0.71 o
   5  -8   3          2.89          2.39         0.64 o
  -4  -7   3          0.74          0.60         0.59 o
  -3  -7   3          4.09          3.86         0.71 o
  -2  -7   3          3.12          4.43         0.71 o
  -1  -7   3          3.59          2.87         0.42 o
   0  -7   3          0.35          1.62         1.13 o
   1  -7   3         68.84         80.22         2.56 o
   2  -7   3         81.20         85.14         4.23 o
   3  -7   3         48.36         44.51         3.49 o
   4  -7   3         88.94         84.01         4.45 o
   5  -7   3         14.99         13.91         4.04 o
  -4  -6   3         21.39         24.93         2.41 o
  -3  -6   3         23.53         20.14         1.45 o
  -2  -6   3        211.62        204.18         4.98 o
  -1  -6   3        259.52        248.70         7.01 o
   0  -6   3        659.32        768.14        22.07 o
   1  -6   3        525.68        577.28        13.02 o
   2  -6   3         50.53         55.59         4.32 o
   3  -6   3          0.36          0.77         0.34 o
   4  -6   3          9.98          8.63         0.84 o
   5  -6   3         38.83         25.19         3.99 o
  -5  -5   3          0.26         -0.15         0.36 o
  -4  -5   3         32.42         35.80         3.36 o
  -3  -5   3        142.73        151.17         7.05 o
  -2  -5   3        248.39        228.39         5.60 o
  -1  -5   3         10.15         14.85         1.55 o
   0  -5   3        280.05        321.58        14.23 o
   1  -5   3        957.77       1064.71        38.95 o
   2  -5   3          4.56          2.13         0.50 o
   3  -5   3          6.88          6.61         0.85 o
   4  -5   3         15.42         15.41         1.90 o
   5  -5   3         10.03          8.69         2.62 o
  -5  -4   3          3.08          2.92         0.87 o
  -4  -4   3         26.93         25.09         4.67 o
  -3  -4   3        263.20        317.97        19.28 o
  -2  -4   3          1.59          1.57         0.78 o
  -1  -4   3        756.25        700.44        31.26 o
   0  -4   3        486.24        491.30        13.40 o
   1  -4   3        708.95        781.81        28.93 o
   2  -4   3        239.72        198.26         9.08 o
   3  -4   3          1.91          2.08         0.44 o
   4  -4   3         12.06         12.72         1.22 o
   5  -4   3         87.01         80.17         4.21 o
  -5  -3   3         12.08         12.10         1.55 o
  -4  -3   3          3.17          5.69         2.48 o
  -3  -3   3          8.02         15.42         1.66 o
  -2  -3   3        414.63        522.67        20.62 o
  -1  -3   3        821.63        845.83        22.46 o
   0  -3   3       1488.11       1558.27        36.82 o
   1  -3   3         12.87         11.66         0.66 o
   2  -3   3        713.91        672.88        42.10 o
   3  -3   3          2.69          2.65         0.45 o
   4  -3   3         27.38         30.42         3.95 o
   5  -3   3         37.22         32.54         4.58 o
  -5  -2   3          2.29          2.79         0.85 o
  -4  -2   3          0.20         -0.58         1.52 o
  -3  -2   3         80.84         91.51         6.55 o
  -2  -2   3         19.14         28.69         7.55 o
  -1  -2   3         12.24         11.26         1.40 o
   0  -2   3         68.63         83.36         1.72 o
   1  -2   3        544.83        467.05        10.44 o
   2  -2   3        611.47        629.31       198.04 o
   3  -2   3         41.25         37.25         2.76 o
   4  -2   3          4.31          4.74         0.86 o
   5  -2   3          9.90         12.18         2.69 o
  -5  -1   3          3.41          3.93         1.42 o
  -4  -1   3          9.33          6.42         3.04 o
  -3  -1   3        161.40        177.40        10.24 o
  -2  -1   3        125.93        143.50        13.94 o
  -1  -1   3          1.45          2.13         1.02 o
   0  -1   3        862.81        922.37        17.46 o
   1  -1   3       2362.03       2366.02       694.38 o
   2  -1   3         88.65         64.00         7.94 o
   3  -1   3         24.89         20.46         3.16 o
   4  -1   3          0.25         -0.07         0.64 o
   5  -1   3         38.71         47.86         3.43 o
  -5   0   3         12.17         12.00         2.31 o
  -4   0   3        167.66        174.73        19.69 o
  -3   0   3         30.28         24.30         1.96 o
  -2   0   3        213.19        191.47        10.92 o
  -1   0   3        311.17        247.60        11.04 o
   0   0   3         26.60         27.46         1.21 o
   1   0   3        449.78        412.79        86.47 o
   2   0   3         95.26         76.30        11.32 o
   3   0   3         29.36         27.28         3.76 o
   4   0   3        250.12        260.09        10.96 o
   5   0   3         25.30         24.05         4.78 o
  -5   1   3          0.42          0.64         1.06 o
  -4   1   3          0.13          0.11         0.37 o
  -3   1   3         62.14         36.89         6.74 o
  -2   1   3         46.17         48.74         5.34 o
  -1   1   3         36.37         18.17         2.12 o
   0   1   3         48.86         39.42         1.00 o
   1   1   3          8.96          5.89         0.97 o
   2   1   3        899.60        814.07        24.70 o
   3   1   3         53.83         58.73         2.71 o
   4   1   3         12.25         13.56         1.63 o
   5   1   3         12.04         10.62         2.23 o
  -5   2   3          5.35          6.69         1.57 o
  -4   2   3          1.65          2.01         0.54 o
  -3   2   3        284.89        223.00        29.70 o
  -2   2   3        162.82         94.49        15.51 o
  -1   2   3        244.71        147.58         5.97 o
   0   2   3          2.58          2.10         0.73 o
   1   2   3        190.55        152.22         9.30 o
   2   2   3        480.26        472.33        54.04 o
   3   2   3          3.12          4.44         1.28 o
   4   2   3          3.38          3.12         0.87 o
   5   2   3         84.47         91.95         6.07 o
  -6   3   3          1.20          1.76         0.55 o
  -5   3   3          9.48         11.19         3.54 o
  -4   3   3        260.81        257.95        10.38 o
  -3   3   3         76.53         69.63         4.96 o
  -2   3   3         64.58         58.32         2.44 o
  -1   3   3       1059.43       1190.87        44.08 o
   0   3   3        281.36        345.61        13.78 o
   1   3   3        148.94        134.18         4.21 o
   2   3   3         23.32         20.30         2.39 o
   3   3   3        119.68        115.86         6.20 o
   4   3   3         13.44         14.08         2.70 o
   5   3   3          0.03         -0.10         0.57 o
  -6   4   3          0.86          1.27         0.48 o
  -5   4   3        148.71        154.77         5.85 o
  -4   4   3          0.29          0.44         0.34 o
  -3   4   3        375.37        385.25        10.14 o
  -2   4   3        453.18        506.92        13.35 o
  -1   4   3        339.40        427.84        17.96 o
   0   4   3        569.81        697.36        19.05 o
   1   4   3         38.34         29.18         1.60 o
   2   4   3          8.22          6.34         1.34 o
   3   4   3          3.94          4.75         1.01 o
   4   4   3          0.07         -0.18         1.03 o
  -5   5   3          2.73          2.74         0.77 o
  -4   5   3         93.84         92.13         3.54 o
  -3   5   3        158.83        161.75         5.52 o
  -2   5   3         75.30         78.28         3.40 o
  -1   5   3         37.94         31.68         4.57 o
   0   5   3         89.81        119.86        18.68 o
   1   5   3          0.07          1.00         0.39 o
   2   5   3         39.40         42.01         4.71 o
   3   5   3         29.36         29.01         3.27 o
   4   5   3          4.27          3.88         1.32 o
  -5   6   3         12.17         13.55         1.03 o
  -4   6   3         23.37         17.53         1.92 o
  -3   6   3        132.53        136.14         6.51 o
  -2   6   3          0.69          0.40         0.37 o
  -1   6   3          7.42          7.69         1.40 o
   0   6   3         71.36         61.36        11.38 o
   1   6   3          0.02          0.92         0.76 o
   2   6   3         90.96         83.32         6.94 o
   3   6   3          1.06          0.82         0.67 o
   4   6   3          6.65          4.65         1.07 o
  -5   7   3         25.25         22.57         1.49 o
  -4   7   3         46.06         49.72         3.36 o
  -3   7   3         58.26         64.15         3.22 o
  -2   7   3          0.27          0.39         0.54 o
  -1   7   3         74.03         92.86         3.15 o
   0   7   3        102.49        103.37         4.24 o
   1   7   3          3.18          3.46         1.46 o
   2   7   3          3.92          5.80         2.16 o
   3   7   3          0.10          0.05         0.45 o
  -5   8   3          7.00          7.50         0.65 o
  -4   8   3          0.00         -0.07         0.37 o
  -3   8   3         31.83         22.89         4.25 o
  -2   8   3          0.55          2.05         0.63 o
  -1   8   3         21.68         29.69         1.80 o
   0   8   3         31.62         37.40         2.98 o
   1   8   3          6.66          4.59         0.84 o
   2   8   3          1.00         -0.15         0.43 o
   3   8   3          0.03         -0.04         0.17 o
  -4   9   3         48.94         35.76         6.11 o
  -3   9   3          5.34          1.68         1.53 o
  -2   9   3         27.57         18.80         3.58 o
  -1   9   3          5.75          7.50         1.18 o
   0   9   3         17.47         21.50         2.00 o
   1   9   3          8.96         10.20         0.98 o
   2   9   3         18.18         18.88         1.18 o
  -3  10   3          8.80          7.40         1.77 o
  -2  10   3          5.69          6.22         1.30 o
  -1  10   3         12.37         14.74         1.88 o
   0  10   3         28.96         29.27         1.97 o
   1  10   3          9.20          8.17         0.57 o
  -1  11   3          4.37          4.23         1.33 o
   0  11   3          8.41          7.42         1.25 o
  -1 -12   4          6.66          4.90         0.56 o
   0 -12   4         30.30         35.64         2.97 o
   1 -12   4          2.84          3.42         0.76 o
   2 -12   4          6.61          5.94         2.67 o
   3 -12   4          0.60          0.39         0.32 o
  -2 -11   4          0.00         -0.08         0.25 o
  -1 -11   4          2.43          3.23         0.75 o
   0 -11   4          1.48          1.30         1.11 o
   1 -11   4         38.91         41.69         2.76 o
   2 -11   4          6.02          6.76         1.15 o
   3 -11   4          1.17          0.94         0.52 o
  -2 -10   4         15.00         18.75         1.68 o
  -1 -10   4         41.70         49.37         3.90 o
   0 -10   4          7.78          9.16         2.33 o
   1 -10   4          2.22          2.93         0.88 o
   2 -10   4          0.97          1.29         0.55 o
   3 -10   4          0.43          0.11         0.42 o
   4 -10   4         19.97         15.13         6.23 o
  -3  -9   4         19.06         33.02         2.33 o
  -2  -9   4         16.98         19.55         1.28 o
  -1  -9   4         57.80         63.02        12.42 o
   0  -9   4          7.63          8.55         1.03 o
   1  -9   4         72.40         83.14         4.09 o
   2  -9   4        116.87        127.35        11.40 o
   3  -9   4          8.79          8.18         1.98 o
   4  -9   4          0.93          0.82         0.52 o
  -4  -8   4          1.10          1.67         0.45 o
  -3  -8   4          0.17          0.62         0.44 o
  -2  -8   4          7.50          8.36         0.75 o
  -1  -8   4          2.09          2.93         0.91 o
   0  -8   4         51.74         51.26         2.41 o
   1  -8   4         67.27         68.12         3.20 o
   2  -8   4         71.60         75.76         3.36 o
   3  -8   4         10.78          7.47         0.94 o
   4  -8   4          1.24          0.92         0.40 o
   5  -8   4         13.36         19.54         1.23 o
  -4  -7   4         18.66         19.44         1.86 o
  -3  -7   4          8.15          8.32         1.03 o
  -2  -7   4        146.83        155.15         6.01 o
  -1  -7   4          8.06         14.44         1.30 o
   0  -7   4        115.92        148.29         4.88 o
   1  -7   4          5.09          3.27         0.80 o
   2  -7   4         75.75         80.98         3.33 o
   3  -7   4          6.86          2.90         0.58 o
   4  -7   4        105.30         98.05         4.86 o
   5  -7   4         11.08         10.58         1.62 o
  -4  -6   4         40.25         47.89         4.26 o
  -3  -6   4         55.74         74.52         3.72 o
  -2  -6   4        181.78        159.10         8.23 o
  -1  -6   4        237.25        242.17         5.02 o
   0  -6   4          0.40          0.62         0.28 o
   1  -6   4        299.64        367.44        10.87 o
   2  -6   4         65.12         64.00         2.88 o
   3  -6   4         54.50         48.80         2.41 o
   4  -6   4          1.99          1.03         0.52 o
   5  -6   4          4.21          3.36         1.69 o
  -5  -5   4          7.77         10.87         1.22 o
  -4  -5   4         21.08         17.17         3.64 o
  -3  -5   4        215.82        211.80         8.92 o
  -2  -5   4         47.57         41.79         2.12 o
  -1  -5   4          9.08         11.85         0.80 o
   0  -5   4         29.74         31.51         2.24 o
   1  -5   4         13.90         15.38         1.56 o
   2  -5   4        246.83        218.09        21.39 o
   3  -5   4         27.54         24.81         1.46 o
   4  -5   4          5.28          5.84         0.90 o
   5  -5   4         79.11         62.38         5.80 o
  -5  -4   4          7.39          8.26         2.15 o
  -4  -4   4          8.36          7.66         2.62 o
  -3  -4   4        161.21        160.35         6.59 o
  -2  -4   4        687.81        597.13        64.04 o
  -1  -4   4        612.14        629.66        24.88 o
   0  -4   4       1058.98       1101.75        23.60 o
   1  -4   4         74.24         59.33         4.52 o
   2  -4   4         34.32         21.42         2.49 o
   3  -4   4        117.90        149.94         5.03 o
   4  -4   4         12.72          9.22         3.48 o
   5  -4   4         36.80         33.32         4.02 o
  -5  -3   4          0.86         -0.21         1.38 o
  -4  -3   4          1.13          0.89         1.60 o
  -3  -3   4        132.28        162.71         6.41 o
  -2  -3   4         23.80         26.25         2.06 o
  -1  -3   4         67.97         90.07         4.93 o
   0  -3   4        132.47        129.34         2.84 o
   1  -3   4         64.85         62.64         4.18 o
   2  -3   4        162.57        143.17         7.86 o
   3  -3   4         31.80         29.40         1.38 o
   4  -3   4         29.76         28.10         3.87 o
   5  -3   4         14.47         17.94         2.98 o
  -5  -2   4          3.62          3.52         1.40 o
  -4  -2   4         24.23         27.67         2.71 o
  -3  -2   4         22.41         22.19         1.54 o
  -2  -2   4         62.97         65.37         7.68 o
  -1  -2   4        179.54        150.04         6.70 o
   0  -2   4        872.64        897.16        22.96 o
   1  -2   4         43.02         38.10         3.14 o
   2  -2   4        380.10        377.21        75.22 o
   3  -2   4          8.12          8.10         1.00 o
   4  -2   4        419.78        428.93        18.88 o
   5  -2   4          0.06          0.36         1.09 o
  -5  -1   4          7.13          8.89         2.06 o
  -4  -1   4          9.37         12.33         1.97 o
  -3  -1   4        231.97        198.63         7.15 o
  -2  -1   4          0.38          0.49         0.40 o
  -1  -1   4       2002.82       2055.20        97.44 o
   0  -1   4        563.64        538.71         8.83 o
   1  -1   4         50.65         51.90         2.67 o
   2  -1   4         14.93         10.35         2.03 o
   3  -1   4         20.54         16.41         1.84 o
   4  -1   4         11.43         11.83         1.41 o
   5  -1   4          1.79          1.39         1.12 o
  -5   0   4          5.75          5.95         1.40 o
  -4   0   4        109.06         90.80        16.60 o
  -3   0   4         52.89         43.48         2.02 o
  -2   0   4         12.74          8.89         2.45 o
  -1   0   4         84.16         95.57         5.33 o
   0   0   4       1127.21       1142.11        23.89 o
   1   0   4          8.55          9.00         3.76 o
   2   0   4        602.20        636.20       119.35 o
   3   0   4          0.61          0.73         0.67 o
   4   0   4         41.19         40.26         4.01 o
   5   0   4        198.21        239.21        12.28 o
  -5   1   4         10.18         13.35         2.02 o
  -4   1   4         17.58         16.94         1.29 o
  -3   1   4         88.14         87.12         9.27 o
  -2   1   4          1.94         -0.11         0.85 o
  -1   1   4        714.68        657.59        17.09 o
   0   1   4       1543.93       1702.96        59.22 o
   1   1   4         48.71         54.26         4.15 o
   2   1   4         59.34         61.76         3.16 o
   3   1   4         21.43         26.84         3.02 o
   4   1   4         40.54         42.17         4.91 o
   5   1   4          0.68          0.99         1.00 o
  -6   2   4          1.51          2.19         0.64 o
  -5   2   4        138.82        177.32        12.78 o
  -4   2   4         36.92         38.55         2.44 o
  -3   2   4         19.39         16.21         2.05 o
  -2   2   4        330.31        203.94        59.24 o
  -1   2   4       1411.53       1632.00        60.24 o
   0   2   4        331.44        360.82        13.74 o
   1   2   4        277.27        315.78         8.96 o
   2   2   4          8.65         13.07         1.38 o
   3   2   4        385.83        443.82        15.40 o
   4   2   4          2.45          2.32         0.99 o
   5   2   4          3.97          6.67         1.39 o
  -6   3   4          0.49          1.46         0.54 o
  -5   3   4         50.72         66.51         4.24 o
  -4   3   4        200.20        191.62         7.42 o
  -3   3   4        138.48        130.09         3.92 o
  -2   3   4        394.56        433.40        13.35 o
  -1   3   4          3.12          0.70         0.69 o
   0   3   4        317.23        379.48        10.95 o
   1   3   4         32.43         33.13         2.11 o
   2   3   4         29.47         31.59         2.83 o
   3   3   4         73.35         79.94         4.55 o
   4   3   4          1.58          1.03         0.66 o
  -5   4   4         13.98         14.60         1.08 o
  -4   4   4        203.07        198.64         7.92 o
  -3   4   4         23.74         24.88         1.73 o
  -2   4   4          0.89          0.42         0.35 o
  -1   4   4         26.24         49.19         3.20 o
   0   4   4        645.91        612.73        35.89 o
   1   4   4          0.34          0.47         1.09 o
   2   4   4         29.98         28.25         3.82 o
   3   4   4          5.50          5.43         1.49 o
   4   4   4          0.72          0.98         1.02 o
  -5   5   4          5.62          7.32         1.12 o
  -4   5   4         21.64         25.60         1.50 o
  -3   5   4          5.24          4.21         0.88 o
  -2   5   4         47.85         53.05         2.43 o
  -1   5   4         14.32         13.46         1.61 o
   0   5   4        221.41        185.55        20.59 o
   1   5   4         27.63         28.67         3.72 o
   2   5   4         52.48         51.76         9.03 o
   3   5   4         69.24         69.10         5.06 o
   4   5   4         21.32         20.17         2.40 o
  -5   6   4         19.70         22.06         2.01 o
  -4   6   4          4.17          4.43         0.68 o
  -3   6   4          1.00          1.86         0.77 o
  -2   6   4        118.60        127.80         4.78 o
  -1   6   4          7.09          7.58         1.37 o
   0   6   4         16.20         10.86         1.26 o
   1   6   4         61.88         67.00         7.03 o
   2   6   4          8.40         11.28         1.60 o
   3   6   4          0.07          0.00         0.54 o
  -5   7   4          2.23          2.01         0.38 o
  -4   7   4         33.62         31.81         2.12 o
  -3   7   4         35.37         38.10         5.35 o
  -2   7   4         32.16         36.86         3.05 o
  -1   7   4          1.10         -0.01         0.50 o
   0   7   4         22.28         18.38         3.92 o
   1   7   4          5.32          4.78         0.87 o
   2   7   4         31.36         34.92         2.83 o
   3   7   4          9.55          8.75         0.74 o
  -4   8   4          4.53          5.14         0.69 o
  -3   8   4         14.77         16.02         3.41 o
  -2   8   4          8.31         12.09         1.33 o
  -1   8   4          3.71          2.46         0.80 o
   0   8   4         74.95         76.36         4.42 o
   1   8   4          1.68          1.47         0.52 o
   2   8   4          4.22          4.80         0.66 o
  -4   9   4          4.27          2.67         0.42 o
  -3   9   4         13.17         13.09         2.62 o
  -2   9   4         34.22         28.52         3.48 o
  -1   9   4         10.70          9.89         1.78 o
   0   9   4         10.42         12.72         1.24 o
   1   9   4         17.38         16.11         1.49 o
   2   9   4          0.51          0.27         0.35 o
  -3  10   4         10.12         12.73         1.04 o
  -2  10   4         33.19         25.78         2.30 o
  -1  10   4          0.44          0.36         0.42 o
   0  10   4          5.32          4.00         0.75 o
   1  10   4          0.77          0.44         0.40 o
  -1 -12   5          0.02          0.08         0.37 o
   0 -12   5          1.43          1.65         0.61 o
   1 -12   5          0.72          0.98         0.54 o
   2 -12   5          0.33          0.04         0.42 o
   3 -12   5          1.00          0.69         0.38 o
  -2 -11   5          0.26          0.48         0.83 o
  -1 -11   5         37.93         38.78         2.45 o
   0 -11   5         11.76         19.14         1.63 o
   1 -11   5         15.80         14.25         2.00 o
   2 -11   5         11.59         12.08         1.52 o
   3 -11   5          0.18          0.07         0.44 o
  -3 -10   5          3.05          2.62         0.98 o
  -2 -10   5          4.49          4.20         0.82 o
  -1 -10   5         51.03         68.17         4.41 o
   0 -10   5         13.36         15.17         1.28 o
   1 -10   5          5.45          5.69         1.84 o
   2 -10   5         29.90         32.99         2.14 o
   3 -10   5          4.78          4.58         1.33 o
   4 -10   5          7.68         10.20         1.43 o
  -3  -9   5          0.43          0.54         1.20 o
  -2  -9   5          0.36          0.01         0.49 o
  -1  -9   5         30.67         37.30         2.55 o
   0  -9   5         25.30         23.10         1.61 o
   1  -9   5          5.98          5.00         1.03 o
   2  -9   5         35.65         41.47         2.77 o
   3  -9   5         12.50         11.53         2.82 o
   4  -9   5         49.77         59.83         3.61 o
  -4  -8   5         41.91         27.91         2.85 o
  -3  -8   5          0.33          0.73         1.81 o
  -2  -8   5         47.37         57.21         2.33 o
  -1  -8   5        241.29        293.02         7.42 o
   0  -8   5          4.26          5.80         0.84 o
   1  -8   5          7.40          6.93         0.70 o
   2  -8   5          0.50          1.46         0.33 o
   3  -8   5        143.98        132.74        21.86 o
   4  -8   5          1.56          1.81         1.06 o
   5  -8   5         20.36         23.40         1.80 o
  -4  -7   5         63.45         68.62         5.73 o
  -3  -7   5        203.10        207.82        13.33 o
  -2  -7   5        233.40        260.16        13.26 o
  -1  -7   5          1.19          0.93         0.28 o
   0  -7   5        575.88        685.96        13.85 o
   1  -7   5         42.11         39.27         2.42 o
   2  -7   5          3.50          3.34         0.50 o
   3  -7   5         36.09         34.14         2.52 o
   4  -7   5          2.76          2.06         1.28 o
  -4  -6   5         65.00         65.99         6.16 o
  -3  -6   5         13.18         12.38         0.86 o
  -2  -6   5          5.43         10.15         0.82 o
  -1  -6   5          0.82          0.38         0.24 o
   0  -6   5        375.54        432.15         9.00 o
   1  -6   5         22.22         21.18         1.03 o
   2  -6   5          6.45          7.51         0.65 o
   3  -6   5         32.86         28.23         1.44 o
   4  -6   5          5.64          6.37         1.12 o
   5  -6   5          6.35          6.68         1.33 o
  -5  -5   5          4.46          4.79         0.82 o
  -4  -5   5          0.79          0.82         0.83 o
  -3  -5   5        437.23        453.96        13.76 o
  -2  -5   5          0.57          1.05         0.46 o
  -1  -5   5         23.93         36.25         1.27 o
   0  -5   5         36.29         26.55         1.95 o
   1  -5   5        111.80        118.98         4.73 o
   2  -5   5        256.81        255.67        12.22 o
   3  -5   5        273.55        246.74         7.22 o
   4  -5   5        158.54        162.69         8.13 o
   5  -5   5         93.56         92.57         4.36 o
  -5  -4   5         20.60         26.65         7.06 o
  -4  -4   5         50.39         48.04         3.53 o
  -3  -4   5        237.82        245.78         9.33 o
  -2  -4   5        163.45        182.78         6.30 o
  -1  -4   5       1094.62       1134.82        28.05 o
   0  -4   5        414.76        420.76        12.08 o
   1  -4   5        383.84        360.07         9.89 o
   2  -4   5         54.37         36.64         2.74 o
   3  -4   5         39.45         35.93         2.10 o
   4  -4   5         13.31         11.69         4.16 o
   5  -4   5          0.12          0.25         0.37 o
  -5  -3   5          1.97          1.96         0.95 o
  -4  -3   5         45.75         40.03         3.29 o
  -3  -3   5         52.39         60.26         3.49 o
  -2  -3   5          4.88          8.33         1.55 o
  -1  -3   5          3.40          4.13         0.74 o
   0  -3   5        186.78        192.75         5.81 o
   1  -3   5        191.26        195.03         5.95 o
   2  -3   5          2.21          3.75         1.36 o
   3  -3   5         12.32         12.90         1.82 o
   4  -3   5         15.54         15.34         2.93 o
   5  -3   5          0.47          0.31         0.51 o
  -5  -2   5          6.74          7.48         1.23 o
  -4  -2   5        168.57        180.60        13.19 o
  -3  -2   5         49.86         56.71         2.61 o
  -2  -2   5        339.06        376.45        24.11 o
  -1  -2   5       1016.05       1352.55        49.27 o
   0  -2   5       2395.91       2612.65        60.62 o
   1  -2   5        482.81        552.60        20.09 o
   2  -2   5        608.60        616.84        54.83 o
   3  -2   5         73.38         70.85         3.06 o
   4  -2   5        638.68        701.27        21.77 o
   5  -2   5         83.72         84.98         4.81 o
  -5  -1   5          0.41          0.47         1.19 o
  -4  -1   5        203.04        226.04        12.10 o
  -3  -1   5        159.65        161.11         6.28 o
  -2  -1   5         95.75        143.21         9.98 o
  -1  -1   5        316.03        363.30        18.07 o
   0  -1   5        565.52        590.64        16.19 o
   1  -1   5       1143.19        811.98        30.19 o
   2  -1   5         18.89         12.31         1.43 o
   3  -1   5        509.71        466.25        18.44 o
   4  -1   5        101.22        119.98        10.51 o
   5  -1   5         35.57         51.25         4.49 o
  -5   0   5         62.59         94.77         8.48 o
  -4   0   5         15.26         12.92         2.36 o
  -3   0   5        120.51        125.74         4.21 o
  -2   0   5        690.15        639.94        27.98 o
  -1   0   5         35.94         39.97         3.09 o
   0   0   5          1.99          3.30         0.43 o
   1   0   5       2247.04       2738.73       100.46 o
   2   0   5         12.76          6.22         2.60 o
   3   0   5        418.16        432.80        20.91 o
   4   0   5        205.37        182.19         8.28 o
   5   0   5         14.63         21.01         2.66 o
  -6   1   5          6.59          6.12         0.92 o
  -5   1   5        107.14        145.34         6.98 o
  -4   1   5        292.86        293.31         8.87 o
  -3   1   5        151.37        132.11         7.28 o
  -2   1   5       2276.53       1619.12       375.65 o
  -1   1   5         30.66         28.24         1.81 o
   0   1   5          1.59          2.36         1.13 o
   1   1   5        304.55        486.50        21.67 o
   2   1   5         76.47         84.62         3.56 o
   3   1   5        361.08        379.10        12.61 o
   4   1   5          4.58          3.17         1.17 o
   5   1   5         49.09         60.82         4.28 o
  -5   2   5         62.48         77.08         4.53 o
  -4   2   5         30.97         30.48         1.61 o
  -3   2   5         52.63         59.21         4.22 o
  -2   2   5          0.83          1.55         0.58 o
  -1   2   5        378.26        442.85        13.21 o
   0   2   5        840.36        889.07        35.00 o
   1   2   5          2.82          1.45         0.68 o
   2   2   5        193.06        212.39         8.10 o
   3   2   5        166.73        177.15         7.40 o
   4   2   5          0.70          1.55         0.91 o
   5   2   5          5.13          7.34         1.13 o
  -5   3   5          5.06          5.11         1.32 o
  -4   3   5          0.17          0.16         0.31 o
  -3   3   5          3.28          2.04         0.60 o
  -2   3   5        144.95        131.83         5.04 o
  -1   3   5        180.75        214.97         6.36 o
   0   3   5        463.89        527.63        85.23 o
   1   3   5        119.27        154.12         7.95 o
   2   3   5        239.28        256.67        10.71 o
   3   3   5        292.11        324.16         9.83 o
   4   3   5         14.28         17.32         1.75 o
  -5   4   5         25.00         35.76         3.39 o
  -4   4   5         11.51         11.39         0.89 o
  -3   4   5         75.23         78.40         3.28 o
  -2   4   5        422.90        456.53        10.18 o
  -1   4   5         33.82         33.37         4.37 o
   0   4   5         47.60         64.55         4.48 o
   1   4   5        190.93        219.22        11.09 o
   2   4   5        168.17        188.22        11.40 o
   3   4   5          0.24          0.84         0.88 o
   4   4   5         52.19         41.21         2.77 o
  -5   5   5          0.05          0.50         0.28 o
  -4   5   5         54.34         58.76         2.61 o
  -3   5   5          0.48          0.44         0.57 o
  -2   5   5         93.75        109.18         4.74 o
  -1   5   5         23.72         25.32         2.52 o
   0   5   5         14.17         13.26         1.93 o
   1   5   5         13.24         11.86         2.21 o
   2   5   5        211.75        226.20         7.46 o
   3   5   5          6.55          4.72         1.05 o
   4   5   5          0.01         -0.34         0.51 o
  -5   6   5          1.81          0.98         0.39 o
  -4   6   5          7.80          7.26         0.82 o
  -3   6   5          5.69          7.69         1.14 o
  -2   6   5         53.22         54.54         4.76 o
  -1   6   5         57.98         61.55         3.55 o
   0   6   5         81.29         82.40        19.94 o
   1   6   5         10.38         12.11         2.20 o
   2   6   5         48.78         49.07         3.57 o
   3   6   5         36.94         33.99         5.30 o
  -4   7   5          1.98          1.88         0.55 o
  -3   7   5          2.63          2.34         1.99 o
  -2   7   5         66.73         76.92         4.02 o
  -1   7   5         94.33         91.50         5.21 o
   0   7   5         29.84         36.68         5.56 o
   1   7   5        170.44        165.41         4.81 o
   2   7   5         86.91         78.49         2.99 o
   3   7   5        127.19         90.59         5.17 o
  -4   8   5         24.84         25.59         1.80 o
  -3   8   5          0.14          2.71         1.75 o
  -2   8   5         18.09         25.99         3.79 o
  -1   8   5         17.13         17.60         1.76 o
   0   8   5         19.95         14.14         2.34 o
   1   8   5          0.70          0.49         0.35 o
   2   8   5          7.02          5.98         0.77 o
  -3   9   5          2.03          2.20         1.29 o
  -2   9   5         16.80         17.31         1.97 o
  -1   9   5          0.85          1.67         0.62 o
   0   9   5          1.98          1.30         0.55 o
   1   9   5          0.07         -0.03         0.28 o
  -3  10   5          6.14          4.81         0.96 o
  -2  10   5          7.05          5.11         1.16 o
  -1  10   5          3.74          2.20         1.20 o
   0  10   5         29.00         27.63         1.79 o
  -1 -12   6          0.47          0.31         0.66 o
   0 -12   6         16.66         17.99         1.54 o
   1 -12   6          0.44          0.26         0.36 o
   2 -12   6          1.18          0.80         0.52 o
   3 -12   6          1.53          1.92         0.48 o
  -2 -11   6          5.99          4.68         1.32 o
  -1 -11   6          4.55          5.54         0.98 o
   0 -11   6         12.91         13.91         1.70 o
   1 -11   6         13.21         18.52         1.49 o
   2 -11   6         24.66         24.28         2.75 o
   3 -11   6          1.70          1.38         0.47 o
  -3 -10   6          1.19         -0.09         0.58 o
  -2 -10   6          0.94          0.39         0.73 o
  -1 -10   6          6.04          7.44         1.36 o
   0 -10   6          2.57          3.25         0.69 o
   1 -10   6         60.25         62.67         5.42 o
   2 -10   6          0.05          0.13         0.76 o
   3 -10   6         31.04         28.48         2.96 o
   4 -10   6          1.99          3.29         0.83 o
  -3  -9   6         11.37          7.96         2.11 o
  -2  -9   6        101.06        129.87         5.14 o
  -1  -9   6          4.21          2.65         0.89 o
   0  -9   6         37.88         41.71         3.38 o
   1  -9   6         10.14          9.18         1.05 o
   2  -9   6          9.65          7.98         1.31 o
   3  -9   6          2.08          4.25         1.05 o
   4  -9   6          1.88          1.50         0.62 o
  -4  -8   6          5.95          2.47         0.50 o
  -3  -8   6          2.43          3.35         0.85 o
  -2  -8   6          5.79          5.23         0.68 o
  -1  -8   6         24.58         26.78         1.52 o
   0  -8   6         21.84         24.17         2.24 o
   1  -8   6          1.67          1.43         0.46 o
   2  -8   6          2.96          3.89         0.67 o
   3  -8   6          2.63          3.89         1.09 o
   4  -8   6          0.70          0.36         0.79 o
  -4  -7   6         14.25         16.04         2.93 o
  -3  -7   6          1.64          3.11         0.73 o
  -2  -7   6         28.61         34.38         1.51 o
  -1  -7   6         26.64         27.90         1.33 o
   0  -7   6         89.19         97.12         3.32 o
   1  -7   6         14.37         13.94         0.97 o
   2  -7   6         45.97         51.56         1.82 o
   3  -7   6        127.25        130.64         6.86 o
   4  -7   6          7.95          8.47         1.94 o
   5  -7   6          2.02          1.36         0.56 o
  -4  -6   6         12.31         12.43         2.28 o
  -3  -6   6         55.80         61.65         2.24 o
  -2  -6   6        119.63        143.32         8.48 o
  -1  -6   6         68.16         76.49         3.39 o
   0  -6   6         15.47         18.10         1.06 o
   1  -6   6         62.71         62.51         1.97 o
   2  -6   6          3.13          2.34         0.50 o
   3  -6   6          1.40          1.05         0.34 o
   4  -6   6         62.25         61.83         2.67 o
   5  -6   6         10.61         14.88         1.63 o
  -5  -5   6          6.55          8.94         1.01 o
  -4  -5   6         37.99         45.30         2.47 o
  -3  -5   6         51.75         51.85         2.24 o
  -2  -5   6         62.97         74.02         2.86 o
  -1  -5   6        266.40        272.41         8.54 o
   0  -5   6          1.65          0.86         0.36 o
   1  -5   6        118.71        113.04         5.26 o
   2  -5   6        395.24        407.62        10.86 o
   3  -5   6          0.36          0.14         0.42 o
   4  -5   6          8.21          7.41         1.10 o
   5  -5   6         17.18         18.46         1.41 o
  -5  -4   6          2.16          2.06         0.54 o
  -4  -4   6          1.05          1.54         0.91 o
  -3  -4   6         16.03         12.71         1.34 o
  -2  -4   6        136.10        139.02        12.72 o
  -1  -4   6        136.91        146.58         4.80 o
   0  -4   6        452.80        450.01        12.68 o
   1  -4   6         48.86         53.80         3.04 o
   2  -4   6        251.55        239.94         7.92 o
   3  -4   6        279.26        258.56         5.99 o
   4  -4   6        143.19        156.80         8.36 o
   5  -4   6          9.47         10.48         1.22 o
  -5  -3   6          0.94          1.77         0.63 o
  -4  -3   6        169.75        175.40         7.65 o
  -3  -3   6         24.45         21.37         1.64 o
  -2  -3   6          2.65          1.09         0.73 o
  -1  -3   6         45.40         34.65         4.68 o
   0  -3   6        135.63        144.80         6.03 o
   1  -3   6        926.16        974.12        75.77 o
   2  -3   6        268.74        251.79         6.64 o
   3  -3   6       1501.56       1420.73        28.80 o
   4  -3   6        143.12        160.52         7.38 o
   5  -3   6          0.23          0.26         0.39 o
  -5  -2   6         34.10         37.55         3.38 o
  -4  -2   6        298.72        282.65        10.16 o
  -3  -2   6         38.28         51.85         3.31 o
  -2  -2   6        953.69       1233.87        48.31 o
  -1  -2   6        320.83        343.34        23.33 o
   0  -2   6         66.59         86.03         2.81 o
   1  -2   6        666.91        679.12        19.32 o
   2  -2   6         68.26         69.25         3.55 o
   3  -2   6          2.19          2.79         1.02 o
   4  -2   6        213.10        238.38        13.03 o
   5  -2   6          6.49          7.34         1.13 o
  -5  -1   6          0.44         -0.14         0.83 o
  -4  -1   6        115.94        134.49         9.24 o
  -3  -1   6         63.47         69.17         3.07 o
  -2  -1   6        184.36        216.14        11.66 o
  -1  -1   6        159.56        171.50         7.49 o
   0  -1   6        213.31        276.68         8.60 o
   1  -1   6         38.73         49.39         3.27 o
   2  -1   6         33.46         43.86         2.67 o
   3  -1   6        218.03        219.94         8.31 o
   4  -1   6         30.07         32.05         3.94 o
   5  -1   6         11.55         11.12         1.33 o
  -5   0   6         32.56         31.76         3.49 o
  -4   0   6          3.14          2.04         0.78 o
  -3   0   6        391.24        396.33        10.30 o
  -2   0   6         16.33         14.60         1.61 o
  -1   0   6        530.92        546.00        21.20 o
   0   0   6       1192.27       1311.29        34.47 o
   1   0   6        122.64        125.11         4.86 o
   2   0   6         53.65         43.07         2.44 o
   3   0   6        904.92        891.46        26.11 o
   4   0   6          2.21          2.19         1.42 o
  -5   1   6         50.65         64.75         6.98 o
  -4   1   6         15.08         12.76         2.30 o
  -3   1   6          5.21          7.33         0.90 o
  -2   1   6        504.06        490.48        11.43 o
  -1   1   6         42.82         54.59         3.06 o
   0   1   6          2.62          2.92         1.47 o
   1   1   6        103.07        103.23         5.77 o
   2   1   6         15.36         15.77         1.61 o
   3   1   6          8.06          6.86         2.54 o
   4   1   6          0.58          1.08         0.89 o
  -5   2   6         19.50         20.29         2.72 o
  -4   2   6         37.16         38.37         2.34 o
  -3   2   6          0.44          0.14         0.41 o
  -2   2   6         36.82         39.91         2.66 o
  -1   2   6        249.89        282.53        12.04 o
   0   2   6        136.52        159.24         6.90 o
   1   2   6        511.01        612.74        13.44 o
   2   2   6        175.98        211.05         7.79 o
   3   2   6          9.50          9.07         2.03 o
   4   2   6         71.73         73.71         8.63 o
  -5   3   6          7.76          6.92         1.62 o
  -4   3   6        121.28        128.06         5.45 o
  -3   3   6        130.88        127.19         7.88 o
  -2   3   6         20.52         22.25         1.44 o
  -1   3   6        104.21        103.41         6.04 o
   0   3   6        501.47        561.76        14.36 o
   1   3   6          3.62          2.82         0.95 o
   2   3   6        344.36        381.24         9.77 o
   3   3   6         37.84         39.86         3.65 o
   4   3   6         27.84         30.67         2.31 o
  -5   4   6         24.18         32.44         2.96 o
  -4   4   6          3.36          4.01         0.60 o
  -3   4   6          0.28          0.21         0.65 o
  -2   4   6         18.33         19.56         1.49 o
  -1   4   6        231.78        254.40         9.90 o
   0   4   6          0.74          1.02         0.50 o
   1   4   6        438.33        535.48        17.74 o
   2   4   6         68.02         73.88         3.43 o
   3   4   6         26.66         34.41         3.22 o
   4   4   6          7.85          7.02         1.34 o
  -5   5   6          4.28          5.94         1.22 o
  -4   5   6         18.41         21.88         1.44 o
  -3   5   6         51.00         43.28         2.55 o
  -2   5   6         49.91         50.70         2.33 o
  -1   5   6         95.69         84.73         3.00 o
   0   5   6          4.43          4.20         0.86 o
   1   5   6        625.78        708.24        22.86 o
   2   5   6        186.45        189.23        10.65 o
   3   5   6        100.87         98.57         7.25 o
  -4   6   6        107.21        110.93         4.61 o
  -3   6   6         41.81         38.23         5.10 o
  -2   6   6          0.11          0.54         0.53 o
  -1   6   6         12.10          9.37         1.00 o
   0   6   6         42.52         29.00         4.27 o
   1   6   6         86.91         91.44         4.37 o
   2   6   6         59.95         64.60         3.85 o
   3   6   6         40.15         30.29         2.25 o
  -4   7   6         16.79         20.53         1.26 o
  -3   7   6          9.04          8.49         2.55 o
  -2   7   6          0.06          0.96         0.51 o
  -1   7   6         54.73         61.59         3.98 o
   0   7   6          7.38          9.31         3.33 o
   1   7   6         46.66         45.16         2.91 o
   2   7   6         10.58          9.20         1.49 o
  -4   8   6          7.94         11.19         1.55 o
  -3   8   6         29.77         29.92         3.60 o
  -2   8   6          0.86          1.50         1.05 o
  -1   8   6          0.82          1.21         0.54 o
   0   8   6         11.80         14.18         1.67 o
   1   8   6         36.43         34.03         2.36 o
  -3   9   6         25.11         20.42         1.30 o
  -2   9   6          0.01         -0.42         0.61 o
  -1   9   6         19.23         19.23         2.26 o
   0   9   6         20.13         20.79         1.68 o
  -1 -12   7          0.73          0.52         0.64 o
   1 -12   7         29.72         23.57         1.91 o
   2 -12   7          3.38          2.63         0.73 o
  -2 -11   7          7.23          3.78         1.17 o
  -1 -11   7          0.27         -0.18         1.14 o
   0 -11   7          3.76          3.42         0.63 o
   1 -11   7          2.65          3.01         0.68 o
   2 -11   7          7.63          6.25         0.87 o
   3 -11   7         17.07         17.82         1.66 o
  -2 -10   7         34.31         26.98         3.62 o
  -1 -10   7         11.57         11.39         1.55 o
   0 -10   7          0.29          0.34         0.46 o
   1 -10   7          7.76          8.04         0.91 o
   2 -10   7          6.66          8.67         1.73 o
   3 -10   7          1.41          1.13         0.65 o
   4 -10   7          3.34          3.13         0.70 o
  -3  -9   7          2.45          1.74         1.29 o
  -2  -9   7          8.56          9.18         1.62 o
  -1  -9   7         14.27         14.54         1.25 o
   0  -9   7          1.62          1.68         0.47 o
   1  -9   7          6.72          7.27         0.87 o
   2  -9   7         38.72         41.03         3.03 o
   3  -9   7         20.21         26.61         4.59 o
   4  -9   7          9.74         14.93         1.71 o
  -4  -8   7          0.39          0.34         0.30 o
  -3  -8   7          1.31          1.83         0.54 o
  -2  -8   7          0.15          0.50         0.43 o
  -1  -8   7         31.02         39.37         2.07 o
   0  -8   7          0.60          0.94         0.41 o
   1  -8   7         24.37         23.73         1.60 o
   2  -8   7          0.12         -0.28         0.74 o
   3  -8   7         42.24         46.29         4.76 o
   4  -8   7          9.06          8.26         1.14 o
  -4  -7   7          0.68          1.27         0.52 o
  -3  -7   7          1.92          2.89         0.73 o
  -2  -7   7         32.12         35.92         2.16 o
  -1  -7   7         65.48         69.23         3.75 o
   0  -7   7         18.75         20.74         0.93 o
   1  -7   7          4.94          6.11         0.89 o
   2  -7   7          6.05          5.61         0.71 o
   3  -7   7          0.12          0.56         0.61 o
   4  -7   7         11.32         11.48         0.95 o
  -4  -6   7          0.25          0.21         0.41 o
  -3  -6   7          1.16          0.30         0.57 o
  -2  -6   7         56.64         62.47         3.52 o
  -1  -6   7          7.70          6.61         0.47 o
   0  -6   7          3.24          4.96         0.47 o
   1  -6   7         95.84        104.52         2.56 o
   2  -6   7         77.77         82.61         2.71 o
   3  -6   7         14.66         14.94         1.20 o
   4  -6   7          0.10          0.08         0.37 o
  -5  -5   7          0.74          1.09         0.56 o
  -4  -5   7          0.27         -0.34         0.47 o
  -3  -5   7         44.27         42.92         1.98 o
  -2  -5   7         44.69         44.03         1.58 o
  -1  -5   7        105.89        126.47         3.35 o
   0  -5   7         18.51         21.67         0.95 o
   1  -5   7        684.74        713.20        15.81 o
   2  -5   7         21.82         21.76         1.11 o
   3  -5   7        373.86        374.29        16.76 o
   4  -5   7          0.41          0.13         0.49 o
   5  -5   7          0.50          0.50         0.25 o
  -5  -4   7          7.08          4.27         1.11 o
  -4  -4   7         70.04         77.88         8.39 o
  -3  -4   7          0.53          0.77         0.50 o
  -2  -4   7         37.63         45.74         1.57 o
  -1  -4   7        334.88        288.79        10.16 o
   0  -4   7         14.53          9.88         0.69 o
   1  -4   7        191.50        193.69         8.54 o
   2  -4   7        386.32        340.27         8.43 o
   3  -4   7         33.49         35.76         1.96 o
   4  -4   7         89.93         90.49         5.64 o
   5  -4   7          0.04         -0.30         0.30 o
  -5  -3   7          1.97          1.12         0.80 o
  -4  -3   7         10.52         10.92         1.28 o
  -3  -3   7          0.53          0.83         0.52 o
  -2  -3   7         63.72         72.94         5.42 o
  -1  -3   7        263.49        253.82         7.44 o
   0  -3   7        187.64        214.68         6.19 o
   1  -3   7        263.03        242.95        14.43 o
   2  -3   7        268.84        251.54         4.94 o
   3  -3   7         97.49         97.50         2.99 o
   4  -3   7        124.49        136.45         5.84 o
   5  -3   7          3.16          3.59         0.68 o
  -5  -2   7          0.01         -0.65         1.03 o
  -4  -2   7         85.95         84.07         3.65 o
  -3  -2   7        175.39        198.88         9.96 o
  -2  -2   7         52.08         48.86         3.08 o
  -1  -2   7         24.67         22.64         1.11 o
   0  -2   7         43.69         44.99         5.22 o
   1  -2   7         69.93         56.88         2.65 o
   2  -2   7          9.34          8.40         0.69 o
   3  -2   7          4.92          6.42         0.82 o
   4  -2   7          5.92          5.00         0.97 o
   5  -2   7          0.50          0.19         0.34 o
  -5  -1   7         18.66         17.11         2.51 o
  -4  -1   7          7.07          5.65         2.16 o
  -3  -1   7        105.70        121.31         4.77 o
  -2  -1   7        135.36        151.39         4.56 o
  -1  -1   7          5.18          4.81         0.76 o
   0  -1   7         17.38         17.00         3.25 o
   1  -1   7         28.28         17.32         1.19 o
   2  -1   7        260.60        235.82         6.42 o
   3  -1   7          0.15         -0.02         0.51 o
   4  -1   7          3.03          3.54         1.19 o
   5  -1   7          5.21          4.65         0.68 o
  -5   0   7         94.09        106.53         6.68 o
  -4   0   7         12.64         12.81         1.43 o
  -3   0   7        203.33        226.64         7.76 o
  -2   0   7          0.28          1.06         0.47 o
  -1   0   7        343.23        354.19        10.83 o
   0   0   7         32.13         26.93         1.57 o
   1   0   7       1138.49       1159.52        24.34 o
   2   0   7          6.99          6.97         1.07 o
   3   0   7          1.06          1.57         0.61 o
   4   0   7         37.94         40.57         3.08 o
  -5   1   7          0.86          1.73         1.26 o
  -4   1   7         92.64         92.07         7.43 o
  -3   1   7          7.98          5.78         0.86 o
  -2   1   7         21.21         27.95         1.49 o
  -1   1   7        345.20        367.03        11.88 o
   0   1   7         88.86         73.96         2.57 o
   1   1   7         14.10          7.38         0.83 o
   2   1   7         12.85         11.59         1.33 o
   3   1   7          0.05          0.06         0.56 o
   4   1   7          0.57          0.60         0.51 o
  -5   2   7         27.97         34.78         3.30 o
  -4   2   7          4.35          3.28         1.47 o
  -3   2   7         42.51         38.78         2.57 o
  -2   2   7         19.01         17.34         1.94 o
  -1   2   7        611.26        652.30        15.93 o
   0   2   7         75.23        107.19         3.70 o
   1   2   7        281.86        280.80         7.48 o
   2   2   7        615.77        681.69        15.40 o
   3   2   7         25.94         26.45         2.35 o
   4   2   7         10.19         10.47         1.34 o
  -5   3   7          3.96          4.35         1.17 o
  -4   3   7         57.52         69.57         3.73 o
  -3   3   7        216.44        233.07         8.81 o
  -2   3   7         55.65         62.52         3.32 o
  -1   3   7          1.86          3.45         0.96 o
   0   3   7         35.17         34.60         1.52 o
   1   3   7        342.79        372.45        11.50 o
   2   3   7          0.35          0.89         0.70 o
  -5   4   7          3.89          3.28         0.96 o
  -4   4   7         21.46         24.14         2.08 o
  -3   4   7         47.75         46.77         3.61 o
  -2   4   7          0.30         -0.09         0.56 o
  -1   4   7         56.73         60.57         2.40 o
   0   4   7        354.12        374.69        11.10 o
   1   4   7          4.82          2.71         1.09 o
   2   4   7        109.54        116.89         5.86 o
   3   4   7         38.64         34.62         2.36 o
  -4   5   7          0.50          0.11         0.58 o
  -3   5   7         27.22         27.39         3.45 o
  -2   5   7         17.17         10.89         1.16 o
  -1   5   7        459.98        484.98         9.92 o
   0   5   7          1.07          0.89         0.66 o
   1   5   7         25.99         29.06         2.44 o
   2   5   7        188.69        196.80         7.96 o
   3   5   7          3.50          4.41         0.88 o
  -4   6   7         13.62         15.27         2.31 o
  -3   6   7         18.27         23.15         3.65 o
  -2   6   7         48.33         46.56         3.42 o
  -1   6   7          1.94          0.79         0.55 o
   0   6   7         52.45         61.80         4.22 o
   1   6   7         82.80         88.18         4.97 o
   2   6   7          3.39          2.41         1.19 o
  -4   7   7          0.42          0.09         0.66 o
  -3   7   7         17.68         14.98         2.80 o
  -2   7   7         17.31         14.93         2.13 o
  -1   7   7          5.90          8.05         1.02 o
   0   7   7         69.42         71.79         3.01 o
   1   7   7          8.30          8.40         1.34 o
  -3   8   7          5.04          4.95         0.57 o
  -2   8   7         14.48         16.09         1.82 o
  -1   8   7         32.91         38.89         2.34 o
   0   8   7         31.36         30.73         1.96 o
   1   8   7         22.83         20.55         1.53 o
  -1   9   7         64.68         48.93         4.21 o
   0 -12   8          1.64          1.25         0.74 o
   1 -12   8          1.04          0.53         0.44 o
   2 -12   8          6.32          5.85         0.90 o
  -1 -11   8          0.96          0.45         0.96 o
   0 -11   8          1.49          2.52         0.81 o
   1 -11   8          8.80         12.16         1.89 o
   2 -11   8          2.06          1.71         0.89 o
   3 -11   8         60.46         52.71         3.15 o
  -2 -10   8          1.95          1.91         1.26 o
  -1 -10   8          4.66          5.49         1.05 o
   0 -10   8          0.06         -0.04         0.43 o
   1 -10   8         22.65         24.89         1.90 o
   2 -10   8         18.36         22.15         1.95 o
   3 -10   8         27.19         34.42         2.11 o
  -3  -9   8          0.07         -0.13         0.85 o
  -2  -9   8          0.95          0.45         1.40 o
  -1  -9   8         11.14         12.17         1.90 o
   0  -9   8         10.68         11.87         1.40 o
   1  -9   8          0.16          0.15         0.33 o
   2  -9   8        100.95        113.59         4.64 o
   3  -9   8          7.21          6.96         1.17 o
  -3  -8   8         29.54         42.21         2.18 o
  -2  -8   8          0.17          0.14         0.35 o
  -1  -8   8         13.56         14.63         1.06 o
   0  -8   8         38.34         46.29         2.79 o
   1  -8   8          6.27          7.55         0.82 o
   2  -8   8         55.10         77.40         4.36 o
   3  -8   8         26.39         34.61         2.28 o
   4  -8   8         53.73         71.20         5.91 o
  -4  -7   8          0.42         -0.05         0.43 o
  -3  -7   8         13.64         13.23         2.14 o
  -2  -7   8         18.00         16.11         1.21 o
  -1  -7   8          2.24          1.37         0.52 o
   0  -7   8         19.25         18.98         1.07 o
   1  -7   8        748.68        878.91        30.40 o
   2  -7   8          8.62          9.59         0.93 o
   3  -7   8          0.01         -0.09         0.39 o
   4  -7   8         45.41         55.73         4.48 o
  -4  -6   8          8.64          7.78         0.92 o
  -3  -6   8          8.22          7.49         1.09 o
  -2  -6   8          3.45          3.32         0.50 o
  -1  -6   8        108.58        122.78         4.44 o
   0  -6   8         65.50         65.43         1.79 o
   1  -6   8        319.30        363.85         9.92 o
   2  -6   8        539.37        567.10        17.62 o
   3  -6   8         33.05         43.03         2.35 o
   4  -6   8        111.13        126.19         6.25 o
  -5  -5   8          0.84          0.26         0.39 o
  -4  -5   8         16.71         14.06         1.37 o
  -3  -5   8         30.57         32.32         1.91 o
  -2  -5   8         63.76         67.38         3.48 o
  -1  -5   8        329.52        346.12        17.21 o
   0  -5   8         23.97         22.76         1.14 o
   1  -5   8        252.37        254.61         5.92 o
   2  -5   8        499.39        483.44        13.49 o
   3  -5   8         54.11         52.88         2.14 o
   4  -5   8         10.39         10.67         1.58 o
  -4  -4   8         18.63         14.76         2.80 o
  -3  -4   8         42.99         46.19         2.51 o
  -2  -4   8          4.19          7.32         0.92 o
  -1  -4   8          2.20          4.72         0.49 o
   0  -4   8         82.80         73.45         1.70 o
   1  -4   8         16.65         20.58         0.87 o
   2  -4   8         17.67         17.12         0.89 o
   3  -4   8         43.53         43.94         1.70 o
   4  -4   8          7.21          7.77         1.47 o
  -5  -3   8         14.38         12.49         1.32 o
  -4  -3   8          0.06          0.33         0.63 o
  -3  -3   8         56.03         63.18         3.38 o
  -2  -3   8          6.36          5.53         0.67 o
  -1  -3   8          3.47          8.91         0.77 o
   0  -3   8        135.64        102.53         3.62 o
   1  -3   8        298.57        284.64        11.48 o
   2  -3   8          1.39          1.05         0.39 o
   3  -3   8          4.50          5.42         0.64 o
   4  -3   8         18.23         20.54         1.89 o
  -5  -2   8         18.22         19.05         2.38 o
  -4  -2   8          1.07          1.89         1.08 o
  -3  -2   8         48.93         55.53         6.47 o
  -2  -2   8          4.09          3.44         0.61 o
  -1  -2   8        451.40        442.29        19.80 o
   0  -2   8         10.36          4.18         1.19 o
   1  -2   8         27.41         30.82         1.24 o
   2  -2   8        169.04        165.79         5.51 o
   3  -2   8         22.57         20.11         1.37 o
   4  -2   8         37.42         42.44         2.72 o
  -5  -1   8          5.38          4.22         1.42 o
  -4  -1   8          1.02          1.16         0.96 o
  -3  -1   8         18.10         16.98         1.62 o
  -2  -1   8         20.27         22.98         1.54 o
  -1  -1   8        341.22        327.28        10.11 o
   0  -1   8        166.27        158.44         5.64 o
   1  -1   8          6.40          7.42         0.65 o
   2  -1   8        116.97        117.69         3.45 o
   3  -1   8          1.14          0.70         0.48 o
   4  -1   8          8.07          9.70         1.12 o
  -5   0   8          8.93          8.09         1.65 o
  -4   0   8          4.25          2.30         1.12 o
  -3   0   8        109.78        115.71         3.63 o
  -2   0   8          8.90         11.89         1.16 o
  -1   0   8        281.39        259.76         7.57 o
   0   0   8        150.82        154.53         3.74 o
   1   0   8         18.65         16.11         1.30 o
   2   0   8         49.55         46.66         2.60 o
   3   0   8         44.72         41.92         2.35 o
   4   0   8          1.27          0.99         0.53 o
  -5   1   8         18.47         22.67         2.52 o
  -4   1   8          3.69          5.30         1.62 o
  -3   1   8         37.57         41.47         2.37 o
  -2   1   8          0.51          0.63         0.46 o
  -1   1   8         97.33         81.58         7.48 o
   0   1   8        111.89         98.95         3.30 o
   1   1   8         43.18         39.11         1.89 o
   2   1   8         49.02         44.00         2.49 o
   3   1   8          5.01          5.34         0.87 o
   4   1   8         48.89         48.06         3.76 o
  -5   2   8         11.46         12.51         1.78 o
  -4   2   8          2.35          1.95         0.78 o
  -3   2   8         20.98         20.90         2.83 o
  -2   2   8         43.04         44.43         2.74 o
  -1   2   8        369.85        405.40         9.85 o
   0   2   8       1129.90       1156.91        28.58 o
   1   2   8         81.63         74.08         3.31 o
   2   2   8        148.64        143.02         5.06 o
   3   2   8         54.96         55.75         4.05 o
   4   2   8         92.70         84.49         4.51 o
  -5   3   8         13.20         12.28         1.56 o
  -4   3   8          2.61          1.30         0.67 o
  -3   3   8         68.96         77.51         4.69 o
  -2   3   8         49.74         52.89         3.18 o
  -1   3   8         79.09         76.08         3.31 o
   0   3   8        301.57        312.23         9.29 o
   1   3   8        103.08        111.39         5.56 o
   2   3   8         85.96         90.75         4.33 o
   3   3   8         17.46         18.09         2.00 o
  -5   4   8          1.01          1.05         0.45 o
  -4   4   8          6.20          5.56         1.99 o
  -3   4   8          6.24         14.26         2.98 o
  -2   4   8        138.70        157.75         6.12 o
  -1   4   8         26.05         29.94         2.09 o
   0   4   8         55.74         61.91         4.26 o
   1   4   8        458.44        494.03        13.83 o
   2   4   8          7.89          8.43         2.68 o
   3   4   8          1.22          1.41         0.58 o
  -4   5   8          5.13          4.55         1.44 o
  -3   5   8          2.10          2.60         1.07 o
  -2   5   8         23.91         23.99         3.58 o
  -1   5   8         34.91         38.85         2.30 o
   0   5   8          4.18          3.36         1.21 o
   1   5   8         54.49         57.79         3.28 o
   2   5   8          1.16          0.40         1.16 o
  -4   6   8          0.01          0.20         0.74 o
  -3   6   8         24.61         26.98         3.63 o
  -2   6   8          0.26         -0.24         0.94 o
  -1   6   8         26.29         28.81         4.09 o
   0   6   8         31.83         34.93         2.00 o
   1   6   8         15.33         12.75         3.36 o
   2   6   8          0.10         -0.07         0.47 o
  -3   7   8         42.22         40.79         3.84 o
  -2   7   8        141.36        136.29         9.89 o
  -1   7   8         63.42         67.80         4.44 o
   0   7   8        167.06        172.07         6.32 o
   1   7   8         26.71         23.22         3.73 o
  -2   8   8          4.88          2.14         0.95 o
  -1   8   8         13.30         10.21         2.26 o
   0   8   8          0.30         -0.15         0.95 o
   1 -12   9          3.49          3.41         0.65 o
  -1 -11   9          0.07         -0.10         0.63 o
   0 -11   9          2.36          1.94         0.76 o
   1 -11   9          9.41         11.09         1.72 o
   2 -11   9          5.00          5.39         1.14 o
  -2 -10   9          0.05          0.22         0.78 o
  -1 -10   9         12.27         11.27         1.28 o
   0 -10   9          7.34          6.14         1.53 o
   1 -10   9          1.17          1.38         1.21 o
   2 -10   9          1.68          1.99         1.00 o
   3 -10   9          7.81         10.97         1.52 o
  -2  -9   9          0.60         -0.54         1.36 o
  -1  -9   9         43.36         43.22         2.94 o
   0  -9   9         24.17         24.40         1.96 o
   1  -9   9         85.81         95.65         4.23 o
   2  -9   9        167.50        179.98         7.17 o
   3  -9   9          0.06         -0.08         0.39 o
  -3  -8   9         39.85         37.05        12.74 o
  -2  -8   9          0.16         -0.25         0.50 o
  -1  -8   9         12.12         15.47         1.84 o
   0  -8   9        104.71        115.18         3.83 o
   1  -8   9         40.60         44.02         2.95 o
   2  -8   9         19.96         24.78         2.42 o
   3  -8   9          1.35          3.35         1.25 o
   4  -8   9         33.80         35.88         2.20 o
  -4  -7   9          3.89          3.87         0.84 o
  -3  -7   9         10.39          9.12         1.47 o
  -2  -7   9          8.54          8.32         1.30 o
  -1  -7   9         44.88         46.40         2.37 o
   0  -7   9        167.06        183.42         5.39 o
   1  -7   9        132.05        135.54         5.89 o
   2  -7   9        153.61        181.73         9.68 o
   3  -7   9         24.56         28.26         1.73 o
  -4  -6   9         15.62         14.39         1.36 o
  -3  -6   9          0.11          0.92         0.59 o
  -2  -6   9         50.32         61.86         4.30 o
  -1  -6   9         58.49         57.07         2.84 o
   0  -6   9         34.62         35.23         2.57 o
   1  -6   9          0.01          0.30         0.53 o
   2  -6   9        230.34        245.30        11.58 o
   3  -6   9         65.69         78.91         3.23 o
   4  -6   9         15.65         17.58         1.70 o
  -4  -5   9          9.38         10.06         2.04 o
  -3  -5   9          0.43          0.81         0.73 o
  -2  -5   9          1.39          1.00         0.56 o
  -1  -5   9         36.49         30.68         1.46 o
   0  -5   9        299.13        312.95         6.87 o
   1  -5   9         93.78         93.06         2.89 o
   2  -5   9        106.56        106.95         4.80 o
   3  -5   9        108.33        123.96         5.29 o
   4  -5   9         10.31         10.80         1.46 o
  -5  -4   9         24.40         17.18         1.69 o
  -4  -4   9          0.01         -0.13         0.69 o
  -3  -4   9          0.42          0.87         0.89 o
  -2  -4   9          2.20          3.35         0.69 o
  -1  -4   9         49.29         55.93         1.82 o
   0  -4   9        115.14        124.50         3.33 o
   1  -4   9         10.66          9.72         0.82 o
   2  -4   9         46.87         50.06         2.15 o
   3  -4   9         81.84         78.96         2.99 o
   4  -4   9         67.74         83.37         4.87 o
  -5  -3   9          1.83          1.62         0.56 o
  -4  -3   9         27.08         29.45         3.20 o
  -3  -3   9         56.39         55.67         3.74 o
  -2  -3   9         15.53         18.56         4.35 o
  -1  -3   9        279.82        291.33        10.13 o
   0  -3   9         28.69         27.69         1.11 o
   1  -3   9          3.14          3.31         0.42 o
   2  -3   9          5.41          7.03         0.70 o
   3  -3   9         80.03         68.72         3.93 o
   4  -3   9          0.23          0.46         0.59 o
  -5  -2   9          0.15          0.37         0.68 o
  -4  -2   9         15.57         12.69         2.17 o
  -3  -2   9         89.26         81.85         3.75 o
  -2  -2   9         26.38         24.22         1.52 o
  -1  -2   9         25.18         28.67         1.13 o
   0  -2   9        929.97        910.53        18.49 o
   1  -2   9         16.20         20.96         1.17 o
   2  -2   9         61.65         59.50         2.76 o
   3  -2   9         20.34         18.62         1.51 o
   4  -2   9          5.56          4.70         1.60 o
  -5  -1   9         13.65         18.50         2.16 o
  -4  -1   9          0.28          0.47         0.66 o
  -3  -1   9          2.91          4.96         0.84 o
  -2  -1   9         86.12         73.20         3.09 o
  -1  -1   9          7.90          8.36         0.54 o
   0  -1   9        378.43        387.05         7.88 o
   1  -1   9         19.50         19.02         1.11 o
   2  -1   9        141.76        143.23         4.58 o
   3  -1   9          6.20          6.32         0.85 o
   4  -1   9         41.68         43.71         2.35 o
  -5   0   9         22.68         24.00         2.40 o
  -4   0   9          0.62          1.22         1.09 o
  -3   0   9          8.16          7.04         1.03 o
  -2   0   9        316.54        333.31         9.12 o
  -1   0   9        145.23        147.74         4.22 o
   0   0   9         73.41         80.20         1.91 o
   1   0   9        147.15        138.39         4.59 o
   2   0   9         35.17         34.26         1.89 o
   3   0   9         67.46         69.52         2.96 o
   4   0   9         15.26         13.25         1.88 o
  -5   1   9          2.88          2.92         0.62 o
  -4   1   9         14.26         10.34         1.99 o
  -3   1   9         84.28         86.02         4.70 o
  -2   1   9        162.81        172.85         7.46 o
  -1   1   9          0.19         -0.03         0.37 o
   0   1   9        648.05        627.14        13.59 o
   1   1   9         75.43         83.53         4.27 o
   2   1   9        111.30        101.16         3.74 o
   3   1   9        109.79        111.18         7.47 o
   4   1   9          5.82          5.63         0.99 o
  -5   2   9          0.48          0.83         0.41 o
  -4   2   9         72.25         70.04         7.24 o
  -3   2   9         38.17         46.65         3.50 o
  -2   2   9        124.71        118.03         5.00 o
  -1   2   9        365.67        392.80         9.47 o
   0   2   9        188.89        171.22         6.52 o
   1   2   9         78.30         71.43         3.74 o
   2   2   9          7.41          7.65         1.47 o
   3   2   9          6.99          8.48         1.37 o
  -5   3   9          9.77         12.36         1.67 o
  -4   3   9          0.11         -0.37         0.89 o
  -3   3   9          2.15          0.87         1.42 o
  -2   3   9         40.56         46.92         3.13 o
  -1   3   9          9.11          8.73         0.98 o
   0   3   9         19.26         19.27         1.75 o
   1   3   9         76.03         79.54         8.24 o
   2   3   9          4.95          6.24         1.53 o
   3   3   9         22.28         20.54         1.48 o
  -4   4   9          7.89          7.73         1.16 o
  -3   4   9          4.45          7.13         1.52 o
  -2   4   9         58.17         73.57         4.09 o
  -1   4   9         13.95         11.40         1.36 o
   0   4   9          8.72          7.17         1.52 o
   1   4   9          0.27          2.27         2.17 o
   2   4   9          9.01         11.57         1.80 o
   3   4   9         41.95         33.30         2.48 o
  -4   5   9         15.72         15.91         1.51 o
  -3   5   9         92.72         89.63         5.12 o
  -2   5   9        116.23        119.27         4.17 o
  -1   5   9          0.40          0.24         0.98 o
   0   5   9         87.07        105.94         9.51 o
   1   5   9          2.25          0.80         1.59 o
   2   5   9          5.90          5.39         1.08 o
  -3   6   9          0.33          0.43         1.04 o
  -2   6   9         52.15         53.61         3.78 o
  -1   6   9         44.94         41.83         3.16 o
   0   6   9          3.92          2.45         2.05 o
   1   6   9          7.03          5.91         1.00 o
  -3   7   9          2.41          4.24         1.13 o
  -2   7   9         36.00         31.73         3.50 o
  -1   7   9          6.25          4.89         1.92 o
   0   7   9         34.40         36.30         4.09 o
   0 -11  10          0.17          0.07         0.48 o
   1 -11  10          0.15         -0.17         0.62 o
   2 -11  10          9.24          5.55         0.71 o
  -2 -10  10          1.87          0.93         0.46 o
  -1 -10  10         12.97         15.15         1.71 o
   0 -10  10          0.81          1.05         0.87 o
   1 -10  10          9.85          7.14         1.01 o
   2 -10  10         16.91         11.24         1.34 o
  -3  -9  10          1.61          0.62         0.41 o
  -2  -9  10          1.63          1.92         0.66 o
  -1  -9  10         14.83         12.35         1.94 o
   0  -9  10        325.34        350.74        19.58 o
   1  -9  10         41.45         45.43         3.27 o
   2  -9  10         95.43        104.56         4.24 o
   3  -9  10         38.72         39.08         2.45 o
  -3  -8  10          5.17          4.06         1.09 o
  -2  -8  10         30.82         34.74         2.38 o
  -1  -8  10         15.00         15.04         1.48 o
   0  -8  10         87.08         91.58         3.49 o
   1  -8  10         42.91         44.41         2.84 o
   2  -8  10         19.40         21.21         1.96 o
   3  -8  10          0.09          0.39         0.48 o
  -4  -7  10          3.53          2.04         0.56 o
  -3  -7  10         11.39         10.34         1.20 o
  -2  -7  10         63.38         61.61         3.65 o
  -1  -7  10         84.83         77.73         3.39 o
   0  -7  10          1.70          2.54         0.86 o
   1  -7  10        761.48        799.11        23.55 o
   2  -7  10          2.04          1.80         1.10 o
   3  -7  10         84.89         98.12         6.38 o
   4  -7  10         10.39          8.22         0.96 o
  -4  -6  10          3.69          6.44         1.52 o
  -3  -6  10          1.73          0.97         0.65 o
  -2  -6  10          9.97          7.20         1.74 o
  -1  -6  10         25.03         28.16         1.98 o
   0  -6  10         47.28         47.22         2.17 o
   1  -6  10        199.87        230.65         7.42 o
   2  -6  10          6.57          7.60         0.98 o
   3  -6  10          1.89          1.58         0.66 o
  -4  -5  10          0.20          0.00         0.49 o
  -3  -5  10         56.77         53.44         3.43 o
  -2  -5  10          7.96          8.60         1.55 o
  -1  -5  10          6.90          7.36         0.71 o
   0  -5  10         21.31         21.02         1.37 o
   1  -5  10          1.04          0.41         0.44 o
   2  -5  10          0.27          0.65         0.37 o
   3  -5  10         15.39         20.47         2.45 o
   4  -5  10         13.48         14.35         1.47 o
  -4  -4  10          5.68          4.52         1.03 o
  -3  -4  10         45.84         40.73         2.85 o
  -2  -4  10        242.54        213.04         7.07 o
  -1  -4  10          3.11          2.41         0.53 o
   0  -4  10        946.56        928.76        16.76 o
   1  -4  10        151.48        137.24         5.80 o
   2  -4  10        238.02        220.31         5.95 o
   3  -4  10        167.29        150.95         8.17 o
   4  -4  10          4.62          4.69         0.94 o
  -5  -3  10         16.79         13.39         1.34 o
  -4  -3  10          6.00          6.98         1.64 o
  -3  -3  10          0.06          1.18         0.61 o
  -2  -3  10         23.91         24.65         1.61 o
  -1  -3  10        234.58        245.27         6.96 o
   0  -3  10         66.70         66.29         1.92 o
   1  -3  10         29.77         24.70         1.70 o
   2  -3  10         24.62         14.49         1.02 o
   3  -3  10         10.56         12.11         1.34 o
  -5  -2  10          1.51          0.89         0.43 o
  -4  -2  10          0.29          0.14         0.73 o
  -3  -2  10         10.89         10.02         1.26 o
  -2  -2  10        197.19        199.55         6.47 o
  -1  -2  10         15.76         11.86         0.74 o
   0  -2  10         14.00         12.58         0.69 o
   1  -2  10        204.79        220.86         4.92 o
   2  -2  10         80.29         72.92         2.87 o
   3  -2  10         94.57         99.66         3.38 o
   4  -2  10         15.01         15.31         1.46 o
  -5  -1  10          0.09         -0.06         0.41 o
  -4  -1  10         21.12         17.96         2.78 o
  -3  -1  10         32.40         30.91         2.15 o
  -2  -1  10        479.90        507.55        12.68 o
  -1  -1  10        129.27        140.24         3.07 o
   0  -1  10        465.94        444.25         7.59 o
   1  -1  10         41.04         42.87         1.56 o
   2  -1  10        376.89        343.77        10.87 o
   3  -1  10         48.09         48.21         2.59 o
  -5   0  10          1.60          1.59         0.52 o
  -4   0  10         73.00         70.11         8.83 o
  -3   0  10          3.17          2.94         1.13 o
  -2   0  10        228.09        245.57         6.82 o
  -1   0  10       1930.61       2001.51        34.28 o
   0   0  10        111.37        104.09         4.27 o
   1   0  10        256.90        225.19         6.50 o
   2   0  10        125.02        115.92         5.16 o
   3   0  10         63.04         56.78         3.84 o
  -4   1  10          1.59          1.79         0.71 o
  -3   1  10         25.59         21.84         3.18 o
  -2   1  10          3.49          4.19         1.42 o
  -1   1  10        310.04        327.94         8.27 o
   0   1  10          0.88          0.96         0.51 o
   1   1  10        102.88        108.71         5.07 o
   2   1  10          5.10          5.93         1.27 o
   3   1  10         89.16         92.78         6.31 o
  -4   2  10          2.14          0.96         0.67 o
  -3   2  10          2.55          3.33         1.69 o
  -2   2  10          4.41          2.54         0.92 o
  -1   2  10        212.56        214.51         7.06 o
   0   2  10        175.38        181.80         5.99 o
   1   2  10          2.77          4.31         2.03 o
   2   2  10          9.90          9.02         1.78 o
   3   2  10         12.48         15.58         1.24 o
  -4   3  10         29.37         34.38         2.23 o
  -3   3  10         51.60         55.77         3.13 o
  -2   3  10        294.94        332.25         9.31 o
  -1   3  10         25.16         23.66         1.89 o
   0   3  10        160.20        162.92         5.75 o
   1   3  10        132.79        131.47         6.37 o
   2   3  10          0.71          0.67         0.69 o
   3   3  10          0.13          0.57         0.51 o
  -4   4  10         57.57         52.63         2.57 o
  -3   4  10          5.60          4.99         1.03 o
  -2   4  10         25.57         25.74         2.18 o
  -1   4  10        172.80        187.13         8.38 o
   0   4  10         98.62        100.95         5.28 o
   1   4  10         23.65         25.04         2.34 o
   2   4  10          0.65          0.08         0.50 o
  -4   5  10          7.82          7.88         1.31 o
  -3   5  10         42.54         38.20         2.50 o
  -2   5  10          8.18          8.76         1.63 o
  -1   5  10         28.69         30.60         2.73 o
   0   5  10          4.37          3.82         2.40 o
   1   5  10         27.15         27.94         2.08 o
   2   5  10          7.12          5.20         0.71 o
  -3   6  10          0.15          1.55         0.89 o
  -2   6  10         26.20         24.65         2.73 o
  -1   6  10          0.54          0.22         1.53 o
   0   6  10         29.69         26.82         3.83 o
  -1   7  10         45.84         32.75         3.31 o
   0 -11  11         28.53         24.93         1.90 o
   1 -11  11          0.42          0.06         0.40 o
  -1 -10  11        119.81        115.29         5.67 o
   0 -10  11         37.67         35.24         3.03 o
   1 -10  11         10.92          7.91         0.95 o
   2 -10  11         21.96         18.06         1.26 o
  -2  -9  11          5.27          6.92         1.26 o
  -1  -9  11         69.02         70.33         4.74 o
   0  -9  11          0.72          0.73         0.61 o
   1  -9  11         54.23         47.65         3.30 o
   2  -9  11          3.79          5.06         0.77 o
   3  -9  11         21.47         15.39         1.19 o
  -3  -8  11          1.93          1.92         0.72 o
  -2  -8  11          1.40          1.35         0.65 o
  -1  -8  11         30.69         30.84         2.12 o
   0  -8  11        169.66        170.91         5.26 o
   1  -8  11          5.18          6.36         1.10 o
   2  -8  11         23.38         26.63         2.55 o
   3  -8  11          3.57          2.05         0.65 o
  -3  -7  11         12.48         10.03         0.94 o
  -2  -7  11         31.66         29.27         6.58 o
  -1  -7  11         33.66         38.46         2.24 o
   0  -7  11         93.51         99.16         7.47 o
   1  -7  11         83.34         90.18         4.39 o
   2  -7  11          0.00          0.84         0.65 o
   3  -7  11         67.67         73.92         4.40 o
  -4  -6  11          6.06          4.68         0.91 o
  -3  -6  11          5.84          4.67         0.81 o
  -2  -6  11         31.73         33.02         2.43 o
  -1  -6  11         25.46         24.25         1.77 o
   0  -6  11         97.78        101.38         3.39 o
   1  -6  11          0.60          0.62         0.65 o
   2  -6  11          0.44          0.97         0.67 o
   3  -6  11         46.23         52.19         3.68 o
  -4  -5  11          2.27          2.94         0.69 o
  -3  -5  11         17.59         11.87         1.98 o
  -2  -5  11          1.27          2.18         0.76 o
  -1  -5  11         73.42         67.74         2.83 o
   0  -5  11        248.78        241.36         6.99 o
   1  -5  11          9.18          9.09         1.39 o
   2  -5  11         89.73         80.22        13.99 o
   3  -5  11         22.93         36.64         3.09 o
  -4  -4  11          8.30         10.33         1.30 o
  -3  -4  11         31.77         28.05         2.51 o
  -2  -4  11        109.01        100.66         3.23 o
  -1  -4  11         29.34         26.99         1.39 o
   0  -4  11        456.83        439.53        10.21 o
   1  -4  11        117.51        129.57         3.45 o
   2  -4  11         82.22         80.49         4.99 o
  -4  -3  11         49.91         41.39         6.35 o
  -3  -3  11          0.14          0.38         0.60 o
  -2  -3  11        112.11        103.26         3.81 o
  -1  -3  11         36.08         35.88         1.45 o
   0  -3  11         69.48         59.55         1.76 o
   1  -3  11        141.93        134.51         5.04 o
   2  -3  11          1.77          1.15         0.59 o
   3  -3  11          6.44          6.39         0.76 o
  -4  -2  11         34.94         21.98         2.50 o
  -3  -2  11        248.86        254.87         9.33 o
  -2  -2  11        199.23        196.65         6.97 o
  -1  -2  11       1277.27       1302.10        20.86 o
   0  -2  11         11.60         12.15         0.81 o
   1  -2  11        748.36        666.51        14.58 o
   2  -2  11        194.02        171.73         7.22 o
   3  -2  11         30.75         27.86         1.62 o
  -4  -1  11          0.39         -0.16         0.47 o
  -3  -1  11         50.27         48.84         5.35 o
  -2  -1  11        140.61        146.85         8.33 o
  -1  -1  11          0.70          1.18         0.53 o
   0  -1  11          2.25          2.02         0.41 o
   1  -1  11          1.28          1.04         0.60 o
   2  -1  11         37.21         39.62         3.45 o
   3  -1  11         52.71         56.35         2.55 o
  -4   0  11         13.67         16.35         2.55 o
  -3   0  11          1.74          1.81         1.01 o
  -2   0  11         27.78         30.49         2.49 o
  -1   0  11          4.61          5.03         0.89 o
   0   0  11         57.46         59.43         3.40 o
   1   0  11         86.32         95.09         5.45 o
   2   0  11         61.72         67.10         3.35 o
   3   0  11          3.17          4.08         0.77 o
  -4   1  11         39.83         45.51         4.31 o
  -3   1  11          0.21          1.16         0.95 o
  -2   1  11        331.33        379.23        16.30 o
  -1   1  11         60.94         67.12         2.96 o
   0   1  11        106.64        100.67         4.02 o
   1   1  11        425.30        364.54        21.21 o
   2   1  11          8.14         10.15         1.79 o
   3   1  11         24.54         27.18         1.84 o
  -4   2  11         15.14         15.90         1.77 o
  -3   2  11        108.41        130.05         6.06 o
  -2   2  11         55.32         67.55         3.26 o
  -1   2  11         69.62         80.09         3.61 o
   0   2  11         12.67         14.05         1.39 o
   1   2  11          2.08          1.29         0.90 o
   2   2  11         31.82         29.55         2.76 o
  -4   3  11         17.87         22.39         1.77 o
  -3   3  11         29.71         31.96         2.68 o
  -2   3  11          4.60          5.02         1.16 o
  -1   3  11         79.03         84.62         5.10 o
   0   3  11          5.06          7.16         1.37 o
   1   3  11         64.43         73.27         4.15 o
   2   3  11         55.73         54.86         3.47 o
  -3   4  11          0.99          1.12         0.60 o
  -2   4  11         77.56         86.99         5.69 o
  -1   4  11          1.55          1.40         0.91 o
   0   4  11         28.71         29.85         4.76 o
   1   4  11         51.82         46.27         2.78 o
  -3   5  11        101.76        117.60         6.29 o
  -2   5  11          0.60          0.24         0.88 o
  -1   5  11        245.64        281.45        15.36 o
   0   5  11         16.65         16.77         3.18 o
  -1   6  11         92.23         91.10         6.15 o
  -1 -10  12          6.73          5.16         0.85 o
   0 -10  12         25.84         23.16         2.18 o
   1 -10  12         13.73         11.40         1.23 o
  -2  -9  12          0.66          0.72         0.52 o
  -1  -9  12          8.09          8.02         1.47 o
   0  -9  12          1.28          0.76         0.50 o
   1  -9  12         24.03         23.04         1.31 o
   2  -9  12          1.53          1.57         0.44 o
  -2  -8  12          0.07          0.22         0.75 o
  -1  -8  12          0.37          0.39         0.87 o
   0  -8  12          9.89         11.71         1.87 o
   1  -8  12          1.11          2.33         0.60 o
   2  -8  12         22.08         21.98         2.10 o
   3  -8  12          0.14          0.15         0.27 o
  -3  -7  12          9.93          8.81         1.07 o
  -2  -7  12          5.88          6.46         0.94 o
  -1  -7  12         32.78         33.40         2.38 o
   0  -7  12          0.02          0.80         0.56 o
   1  -7  12         76.12         83.96         3.31 o
   2  -7  12         47.22         45.24         3.48 o
   3  -7  12         35.82         35.79         2.40 o
  -3  -6  12          0.09         -0.10         0.44 o
  -2  -6  12         20.89         18.56         1.37 o
  -1  -6  12          5.21          4.18         0.82 o
   0  -6  12         32.99         37.39         1.88 o
   1  -6  12         41.11         51.90         3.02 o
   2  -6  12         12.00         10.14         1.79 o
   3  -6  12          0.02          0.26         0.49 o
  -3  -5  12         13.26          9.00         1.08 o
  -2  -5  12          9.97         10.08         1.09 o
  -1  -5  12        176.43        167.33         4.86 o
   0  -5  12          0.36          0.79         0.61 o
   1  -5  12         53.39         64.05         3.52 o
   2  -5  12         92.99         94.20         4.81 o
  -4  -4  12         17.76         16.79         2.22 o
  -3  -4  12         72.06         71.62         3.19 o
  -2  -4  12         54.58         51.38         2.17 o
  -1  -4  12        206.68        195.34         6.01 o
   0  -4  12          2.71          3.45         0.61 o
   1  -4  12        203.41        190.18         5.46 o
   2  -4  12         19.08         16.69         1.41 o
   3  -4  12          0.25          0.16         0.54 o
  -4  -3  12          7.50          7.32         1.63 o
  -3  -3  12        122.83        126.68         3.96 o
  -2  -3  12          8.22          6.97         1.02 o
  -1  -3  12         14.66         13.19         1.22 o
   0  -3  12        163.55        143.99         3.21 o
   1  -3  12         24.79         25.76         1.55 o
   2  -3  12         50.63         58.62         3.13 o
   3  -3  12          8.59         12.29         3.34 o
  -4  -2  12          7.19          7.88         1.79 o
  -3  -2  12         48.19         54.18         3.67 o
  -2  -2  12         26.40         25.70         2.55 o
  -1  -2  12        389.71        369.76         8.26 o
   0  -2  12         68.44         66.66         2.26 o
   1  -2  12        103.11        110.91         6.17 o
   2  -2  12         98.70         93.80         5.95 o
   3  -2  12          4.52          3.22         1.57 o
  -4  -1  12          2.27          3.51         1.01 o
  -3  -1  12         30.89         35.36         4.28 o
  -2  -1  12         18.40         22.03         2.72 o
  -1  -1  12         38.50         35.70         1.80 o
   0  -1  12          7.51          5.63         1.07 o
   1  -1  12          0.36          0.38         0.85 o
   2  -1  12         34.30         37.54         2.88 o
   3  -1  12         10.31          8.66         1.44 o
  -4   0  12          0.86          0.26         0.55 o
  -3   0  12         63.74         69.69         6.21 o
  -2   0  12         18.03         17.49         2.46 o
  -1   0  12         13.54         13.19         1.88 o
   0   0  12        241.48        239.96         7.06 o
   1   0  12          1.54          0.99         0.81 o
   2   0  12         61.46         62.81         3.68 o
  -4   1  12         22.76         25.37         1.97 o
  -3   1  12         16.16         16.46         2.13 o
  -2   1  12        216.37        266.23        33.85 o
  -1   1  12        107.83        111.21         6.46 o
   0   1  12         16.46         19.25         1.60 o
   1   1  12         70.02         68.98         3.66 o
   2   1  12         17.70         18.88         1.73 o
  -4   2  12          2.25          3.00         0.86 o
  -3   2  12         27.88         36.97         5.99 o
  -2   2  12          9.85         10.64         1.47 o
  -1   2  12         37.21         39.50         4.22 o
   0   2  12         63.35         72.45         5.40 o
   1   2  12          0.08         -0.05         0.59 o
   2   2  12         39.24         38.11         3.59 o
  -3   3  12        128.89        140.15         5.86 o
  -2   3  12         22.84         19.22         2.07 o
  -1   3  12        312.36        338.18        18.78 o
   0   3  12        101.70        118.50         9.70 o
   1   3  12          0.47          0.75         0.54 o
  -2   4  12          1.54          2.55         1.15 o
  -1   4  12         32.37         28.67         4.08 o
   0   4  12         13.72         18.47         3.23 o
   0 -10  13          0.06          0.05         0.34 o
  -1  -9  13          5.89          4.09         0.70 o
   0  -9  13         20.21         16.49         1.26 o
   1  -9  13          1.72          2.29         0.54 o
  -2  -8  13          0.17          0.24         0.54 o
  -1  -8  13          0.74          1.72         0.94 o
   0  -8  13         10.51          8.79         1.06 o
   1  -8  13          0.20          0.04         0.42 o
   2  -8  13         55.68         50.38         3.00 o
  -2  -7  13          5.38          5.01         1.35 o
  -1  -7  13         27.07         28.25         3.08 o
   0  -7  13          8.29          8.50         1.03 o
   1  -7  13          0.35          0.45         0.69 o
   2  -7  13         36.39         43.28         2.16 o
  -3  -6  13         12.95         13.29         1.89 o
  -2  -6  13          4.63          3.65         1.02 o
  -1  -6  13        158.49        165.29         6.17 o
   0  -6  13         16.29         17.05         1.30 o
   1  -6  13          0.03          0.27         0.79 o
   2  -6  13          1.67          1.71         0.83 o
  -3  -5  13         71.99         78.60         5.46 o
  -2  -5  13         21.51         20.60         2.07 o
  -1  -5  13         41.55         43.69         2.09 o
   0  -5  13        317.67        314.72         9.88 o
   1  -5  13         28.57         31.41         2.76 o
   2  -5  13          3.09          2.83         0.89 o
  -3  -4  13         34.53         35.53         3.67 o
  -2  -4  13         12.47         11.95         1.59 o
  -1  -4  13          7.27          6.25         1.03 o
   0  -4  13        135.44        133.23         4.62 o
   1  -4  13          0.57          1.80         0.66 o
   2  -4  13          4.38          7.68         2.92 o
  -3  -3  13         48.00         39.26         3.34 o
  -2  -3  13         62.26         53.65         3.45 o
  -1  -3  13         17.56         16.93         2.01 o
   0  -3  13         15.46         16.95         1.35 o
   1  -3  13         63.67         61.69         6.00 o
   2  -3  13         76.16         76.78         4.90 o
  -3  -2  13          4.99          3.58         1.05 o
  -2  -2  13          1.64          1.36         1.04 o
  -1  -2  13        125.15        127.02         6.37 o
   0  -2  13         87.48         87.67         4.48 o
   1  -2  13          0.37          0.27         0.81 o
   2  -2  13         68.66         70.66         3.85 o
  -4  -1  13          6.25          3.91         1.11 o
  -3  -1  13         36.52         39.26         2.99 o
  -2  -1  13         44.19         37.78         3.31 o
  -1  -1  13          1.73          1.80         1.37 o
   0  -1  13        164.88        158.19         5.25 o
   1  -1  13          0.13         -0.38         1.80 o
   2  -1  13          7.23         11.21         1.38 o
  -3   0  13         48.38         50.74         4.69 o
  -2   0  13        146.77        155.95         7.73 o
  -1   0  13          9.14          8.52         1.49 o
   0   0  13        205.18        214.01         6.19 o
   1   0  13          0.90          0.07         0.62 o
   2   0  13         19.92         19.07         3.34 o
  -3   1  13         11.97         11.16         1.56 o
  -2   1  13         13.60         15.66         2.73 o
  -1   1  13         84.17         75.82         4.72 o
   0   1  13         17.25         15.90         4.08 o
   1   1  13         11.14         11.59         1.29 o
   2   1  13         26.03         22.35         1.63 o
  -3   2  13          7.45          9.23         1.44 o
  -2   2  13         14.12         14.11         1.74 o
  -1   2  13          0.09         -0.29         1.61 o
   0   2  13         49.57         53.39         6.21 o
   1   2  13         43.79         45.79         2.51 o
  -1   3  13         11.97          7.37         2.32 o
   0   3  13        104.47         86.27         6.91 o
   0  -9  14          3.71          3.09         0.69 o
  -1  -8  14         41.51         41.31         3.91 o
   0  -8  14         76.82         74.39         4.36 o
   1  -8  14         22.64         17.94         1.74 o
  -2  -7  14         15.56         11.53         1.55 o
  -1  -7  14          0.03          0.11         0.75 o
   0  -7  14          3.55          2.83         0.90 o
  -2  -6  14         28.38         25.25         2.58 o
  -1  -6  14          0.27          0.00         0.57 o
   0  -6  14         60.37         59.20         4.37 o
   1  -6  14          3.61          2.71         0.64 o
   2  -6  14          0.22          0.69         0.41 o
  -2  -5  14          7.46          8.30         1.66 o
  -1  -5  14          5.56          7.30         1.25 o
   0  -5  14         53.06         53.10         3.06 o
   1  -5  14          0.42          0.74         0.51 o
  -2  -4  14         47.94         45.78         3.76 o
  -1  -4  14          9.37          8.26         1.35 o
   0  -4  14         20.68         25.69         3.21 o
  -2  -3  14         26.40         23.14         2.90 o
  -1  -3  14          5.07          4.16         1.76 o
   0  -3  14         77.86         83.64         6.17 o
   1  -3  14         31.09         25.66         4.73 o
  -3  -2  14         28.83         27.90         2.53 o
  -2  -2  14         33.07         37.63         3.93 o
  -1  -2  14          0.22         -0.18         1.03 o
   0  -2  14         16.23         15.20         2.13 o
   1  -2  14          8.52         11.37         1.72 o
  -3  -1  14         21.31         17.84         2.35 o
  -2  -1  14         60.69         61.57         8.33 o
  -1  -1  14          5.37          3.20         2.24 o
   0  -1  14         20.07         24.87         2.51 o
   1  -1  14         16.97         16.01         1.68 o
  -3   0  14         18.57         13.58         2.45 o
  -2   0  14         74.28         66.77         5.59 o
  -1   0  14         20.95         24.73         2.45 o
   0   0  14        101.14        106.35         9.06 o
   1   0  14         40.52         40.27         3.08 o
  -2   1  14         79.28         79.94         5.21 o
  -1   1  14         23.12         23.97         3.77 o
   0   1  14          4.39          3.21         1.83 o
  -1  -4  15          8.99          8.32         1.63 o
  -2  -3  15         78.71         76.67         4.66 o
  -1  -3  15         24.26         20.94         2.59 o
  -2  -2  15          2.54          2.68         1.00 o
  -1  -2  15         51.24         57.28         4.38 o
   0  -2  15        101.36        127.78         6.91 o
  -2  -1  15         28.36         28.53         2.66 o
  -1  -1  15         86.30        102.52         6.04 o
                                                
